# Supplementary material for: N-(4-Methyl­phen­yl)succinimide
Source: Acta Crystallogr Sect E Struct Rep Online. 2010 Jan 16;66(Pt 2):o390. doi: 10.1107/S1600536810001546 (PMC2979669; doi:10.1107/S1600536810001546)
Supplement: Supplementary file 2 [file e-66-0o390-Isup2.hkl]

# 
# h,k,l, Fc-squared, Fo-squared, sigma(Fo-squared) and status flag 
# 
data_I
_shelx_title ' TBSE4 P21/C' 
_shelx_refln_list_code          4 
_shelx_F_calc_maximum      148.59 
_exptl_crystal_F_000       400.00 
_reflns_d_resolution_high  0.8003 
 
loop_ 
 _symmetry_equiv_pos_as_xyz 
 'x, y, z' 
 '-x, y+1/2, -z+1/2' 
 '-x, -y, -z' 
 'x, -y-1/2, z-1/2' 
 
_cell_length_a    13.5430 
_cell_length_b     5.6539 
_cell_length_c    13.3650 
_cell_angle_alpha  90.000 
_cell_angle_beta  109.350 
_cell_angle_gamma  90.000 
 
_shelx_F_squared_multiplier     1.000 
 
loop_ 
 _refln_index_h 
 _refln_index_k 
 _refln_index_l 
 _refln_F_squared_calc 
 _refln_F_squared_meas 
 _refln_F_squared_sigma 
 _refln_observed_status 
   2   0   0     5541.88     5360.39     30.75 o 
   3   0   0       27.77       35.53      1.50 o 
   4   0   0      182.75      175.80      2.53 o 
   5   0   0      757.50      745.97      2.60 o 
   6   0   0     1790.77     1732.28     19.20 o 
   7   0   0      362.32      357.74      8.47 o 
   8   0   0        4.31        0.57      2.37 o 
   9   0   0        0.30       -0.38      2.67 o 
  10   0   0       24.91       27.41      3.20 o 
  11   0   0      180.41      188.63      4.64 o 
  12   0   0        4.25        4.82      3.09 o 
  13   0   0        0.01        1.80      3.23 o 
  14   0   0       82.79       91.16      4.34 o 
  15   0   0        1.25       12.11      3.23 o 
   1   1   0     6607.12     6361.65     40.69 o 
   2   1   0        0.39        1.07      0.81 o 
   3   1   0     2664.02     2577.22     13.07 o 
   4   1   0       28.98       30.82      1.23 o 
   5   1   0       51.81       51.02      1.96 o 
   6   1   0       64.24       69.72      1.97 o 
   7   1   0        5.76        6.25      1.51 o 
   8   1   0       76.55       76.92      2.07 o 
   9   1   0       30.18       33.53      2.03 o 
  10   1   0       34.34       32.78      2.16 o 
  11   1   0        5.71        5.61      2.13 o 
  12   1   0        5.65        2.72      2.32 o 
  13   1   0        0.01       -2.12      2.12 o 
  14   1   0        5.01        2.50      3.23 o 
  15   1   0       53.84       58.93      2.77 o 
   0   2   0      259.63      274.20      3.05 o 
   1   2   0      448.21      419.51      4.34 o 
   2   2   0      277.87      242.89      3.69 o 
   3   2   0       65.18       63.78      1.08 o 
   4   2   0      133.11      125.34      2.43 o 
   5   2   0      597.81      645.25      5.51 o 
   6   2   0        4.46        8.38      0.96 o 
   7   2   0        4.10        2.74      1.62 o 
   8   2   0       31.39       31.71      1.82 o 
   9   2   0       34.83       38.00      3.60 o 
  10   2   0       96.30      101.45      2.56 o 
  11   2   0       10.70        8.32      2.15 o 
  12   2   0        0.08        0.91      4.67 o 
  13   2   0        0.09        4.75      3.01 o 
  14   2   0        0.48       -1.85      3.26 o 
   1   3   0        4.67        2.88      1.27 o 
   2   3   0       17.34       14.34      1.33 o 
   3   3   0        0.24        1.43      0.84 o 
   4   3   0      131.60      140.19      1.56 o 
   5   3   0      294.36      318.36      2.31 o 
   6   3   0       64.75       60.75      1.45 o 
   7   3   0        6.05        7.29      0.83 o 
   8   3   0        5.61        4.36      1.31 o 
   9   3   0        2.37        3.84      1.45 o 
  10   3   0       53.65       59.70      2.51 o 
  11   3   0       33.16       39.24      1.87 o 
  12   3   0        2.87        2.48      2.78 o 
  13   3   0        1.07        0.72      1.64 o 
  14   3   0        0.53       -1.20      1.90 o 
   0   4   0      171.98      177.36      3.86 o 
   1   4   0       34.28       31.61      1.72 o 
   2   4   0       12.49       12.36      2.49 o 
   3   4   0       21.78       17.55      2.55 o 
   4   4   0        0.76        3.22      2.52 o 
   5   4   0       25.09       23.47      3.10 o 
   6   4   0       33.18       33.51      1.66 o 
   7   4   0       52.45       45.44      3.67 o 
   8   4   0       20.66       27.60      3.24 o 
   9   4   0        3.54        4.65      2.83 o 
  10   4   0        2.13        1.10      3.06 o 
  11   4   0        3.45        3.12      3.06 o 
  12   4   0        1.35        0.31      3.15 o 
  13   4   0        2.81        8.89      3.41 o 
   1   5   0       90.89       95.81      3.78 o 
   2   5   0       72.21       83.08      3.92 o 
   3   5   0       29.44       32.51      3.34 o 
   4   5   0        4.29        1.94      1.74 o 
   5   5   0       14.61       13.44      1.74 o 
   6   5   0        0.44       -0.50      1.59 o 
   7   5   0        5.03        0.46      6.42 o 
   8   5   0        6.56       12.52      3.42 o 
   9   5   0       18.20       13.01      3.57 o 
  11   5   0        3.00       -3.50      3.50 o 
   0   6   0       51.06       65.71      4.55 o 
   1   6   0       56.83       66.97      2.37 o 
   2   6   0       32.09       35.34      2.27 o 
   3   6   0       54.49       53.52      2.28 o 
   4   6   0       28.96       26.61      2.13 o 
   5   6   0        0.09        0.29      6.98 o 
   6   6   0       16.21       16.55      3.17 o 
   7   6   0        3.07        0.25      3.25 o 
   1   7   0        6.03       -2.58      2.58 o 
   2   7   0       12.66        0.99      2.67 o 
 -16   1   1        0.15        7.99      2.93 o 
 -15   1   1       20.12       32.01      4.86 o 
 -14   1   1       14.46       20.29      2.43 o 
 -13   1   1       65.58       69.98      2.79 o 
 -12   1   1       39.02       37.26      3.95 o 
 -11   1   1       66.35       65.76      3.18 o 
 -10   1   1        8.80       11.53      2.01 o 
  -9   1   1      132.38      134.62      2.63 o 
  -8   1   1        2.27        4.82      1.64 o 
  -7   1   1       34.42       21.88      5.75 o 
  -6   1   1       25.37       23.61      1.29 o 
  -5   1   1       27.55       26.80      0.81 o 
  -4   1   1     1160.79     1159.56      3.60 o 
  -3   1   1     1548.03     1531.94      9.91 o 
  -2   1   1      181.99      163.20      1.20 o 
  -1   1   1       22.23       19.69      0.78 o 
   0   1   1      525.86      501.16      3.14 o 
   1   1   1     1029.87     1010.62      4.31 o 
   2   1   1      152.71      158.68      2.18 o 
   3   1   1     9378.50     9305.68     88.28 o 
   4   1   1     1184.92     1142.54      4.70 o 
   5   1   1      627.70      589.05      4.85 o 
   6   1   1        3.87        3.77      0.73 o 
   7   1   1       22.65       22.52      1.71 o 
   8   1   1      160.48      167.43      6.55 o 
   9   1   1       46.34       48.18      3.54 o 
  10   1   1       28.01       28.46      4.09 o 
  11   1   1        0.59        1.09      2.01 o 
  12   1   1        0.10       -1.08      3.68 o 
  13   1   1        4.02        3.77      3.10 o 
  14   1   1       24.00       30.50      4.28 o 
  15   1   1        1.03       -2.31      2.31 o 
 -15   2   1        0.87        0.69      4.20 o 
 -14   2   1        0.29       -2.12      2.12 o 
 -13   2   1        6.86        8.75      1.66 o 
 -12   2   1       35.42       34.75      1.81 o 
 -11   2   1       34.03       35.39      1.81 o 
 -10   2   1        7.89        6.33      1.49 o 
  -9   2   1       11.92       10.86      1.40 o 
  -8   2   1       24.21       26.71      1.38 o 
  -7   2   1       42.21       54.75      1.24 o 
  -6   2   1       69.11       64.90      1.17 o 
  -5   2   1        2.57        1.14      0.79 o 
  -4   2   1       66.72       64.78      1.00 o 
  -3   2   1      120.97      144.38      1.16 o 
  -2   2   1        0.16       -0.14      0.52 o 
  -1   2   1       96.20       98.74      1.17 o 
   0   2   1      316.78      302.39      2.48 o 
   1   2   1      357.47      386.33      3.80 o 
   2   2   1      121.06      127.30      2.15 o 
   3   2   1      745.27      745.73      3.84 o 
   4   2   1      655.85      689.49      2.73 o 
   5   2   1      871.23      864.67      5.51 o 
   6   2   1        4.44        1.61      1.03 o 
   7   2   1       55.76       66.79      1.91 o 
   8   2   1        7.54        5.60      1.65 o 
   9   2   1        1.74        1.02      1.76 o 
  10   2   1       12.31       11.08      2.30 o 
  11   2   1        4.94        6.57      2.10 o 
  12   2   1       12.99        6.08      2.02 o 
  13   2   1        1.98        0.20      2.09 o 
  14   2   1        0.44        4.95      2.21 o 
 -14   3   1        6.86       -0.52      1.82 o 
 -13   3   1        0.31       -1.89      1.89 o 
 -12   3   1        5.54        4.19      1.82 o 
 -11   3   1       40.00       35.14      1.76 o 
 -10   3   1        9.14        6.04      1.45 o 
  -9   3   1       15.64       10.35      1.73 o 
  -8   3   1        4.70        7.38      2.11 o 
  -7   3   1       42.79       43.68      1.21 o 
  -6   3   1      141.33      136.78      1.57 o 
  -5   3   1       64.98       66.02      1.16 o 
  -4   3   1      502.21      507.54      2.29 o 
  -3   3   1       34.34       42.73      0.96 o 
  -2   3   1      578.79      621.43      7.81 o 
  -1   3   1      328.35      302.86      2.85 o 
   0   3   1       17.36       10.92      1.30 o 
   1   3   1       42.94       30.84      2.21 o 
   2   3   1       78.76       73.10     11.89 o 
   3   3   1       34.90       33.56      0.90 o 
   4   3   1      166.02      146.93      1.46 o 
   5   3   1       26.36       23.58      1.00 o 
   6   3   1       33.30       35.20      1.32 o 
   7   3   1       13.23       12.21      1.30 o 
   8   3   1        6.54        6.54      1.36 o 
   9   3   1       12.65       10.43      1.49 o 
  10   3   1      121.37      122.88      2.30 o 
  11   3   1       27.85       30.30      2.11 o 
  12   3   1       20.72       21.82      1.75 o 
  13   3   1        6.96        7.85      5.57 o 
  14   3   1        1.02        6.64      4.40 o 
 -13   4   1        2.07        4.62      3.10 o 
 -12   4   1        3.61        8.42      3.17 o 
 -11   4   1        3.49        7.59      3.03 o 
 -10   4   1        2.17        3.80      2.88 o 
  -9   4   1       54.38       47.11      3.42 o 
  -8   4   1        2.50       -1.23      2.62 o 
  -7   4   1       39.88       34.65      3.34 o 
  -6   4   1       49.80       52.01      2.31 o 
  -5   4   1       93.24       90.82      2.57 o 
  -4   4   1       13.21        7.77      1.83 o 
  -3   4   1       35.17       38.73      2.14 o 
  -2   4   1      185.23      180.76      2.32 o 
  -1   4   1      110.14      120.75      2.05 o 
   0   4   1       13.82       13.11      1.40 o 
   1   4   1        3.53        1.83      1.73 o 
   2   4   1       10.29        7.80      1.75 o 
   3   4   1       47.51       46.83      2.14 o 
   4   4   1       25.57       22.55      1.88 o 
   5   4   1      153.41      148.65      6.14 o 
   6   4   1       25.44       28.01      4.77 o 
   7   4   1      102.19      103.45      4.21 o 
   8   4   1        4.96        0.32      2.94 o 
   9   4   1        3.54       -1.92      3.11 o 
  10   4   1        3.55       -2.87      2.87 o 
 -11   5   1        0.50        9.62      3.43 o 
 -10   5   1        3.43        3.85      3.37 o 
  -9   5   1        1.46        3.96      3.01 o 
  -8   5   1       15.20       11.82      3.23 o 
  -7   5   1        0.12       -0.89      2.03 o 
  -6   5   1        1.27       -2.02      2.02 o 
  -5   5   1       42.21       44.48      2.54 o 
  -4   5   1       43.51       44.11      5.76 o 
  -3   5   1       32.45       35.25      2.37 o 
  -2   5   1        8.11        5.09      2.06 o 
  -1   5   1      234.36      233.16      2.88 o 
   0   5   1        0.25        0.78      2.04 o 
   1   5   1      269.49      270.45      3.95 o 
   2   5   1      103.52      106.00      2.98 o 
   3   5   1      366.19      388.03      5.42 o 
   4   5   1        8.58        6.39      2.11 o 
   5   5   1        7.13        5.89      4.32 o 
   6   5   1       38.26       33.08      2.28 o 
   7   5   1        0.16       -2.90      2.90 o 
   8   5   1        1.25        0.41      2.95 o 
   9   5   1       15.27       11.63      3.65 o 
  10   5   1        4.09       10.54      3.40 o 
  -8   6   1        3.08        5.81      3.37 o 
  -7   6   1        1.00        8.94      2.36 o 
  -6   6   1       13.11       17.25      1.96 o 
  -5   6   1        4.96        6.05      1.90 o 
  -4   6   1        0.41       -1.16      3.43 o 
  -3   6   1        0.11        0.47      3.15 o 
  -2   6   1       22.88       26.13      3.90 o 
  -1   6   1        5.06       -1.16      3.56 o 
   0   6   1      150.48      149.64      3.47 o 
   1   6   1        2.85        0.19      2.87 o 
   2   6   1      120.71      120.66      3.33 o 
   3   6   1        2.47       -0.93      3.72 o 
   4   6   1       10.28       12.96      2.32 o 
   5   6   1        4.52        4.26      1.84 o 
   6   6   1        0.00       -2.28      2.28 o 
   7   6   1        1.19       -0.75      3.32 o 
   8   6   1        1.78        2.22      3.50 o 
  -2   7   1        0.83        1.80      3.75 o 
  -1   7   1        0.04        0.47      2.50 o 
   0   7   1        1.91        3.20      2.74 o 
   1   7   1        0.16        4.97      2.09 o 
 -16   0   2        4.32        4.19      3.26 o 
 -15   0   2       28.30       23.28      3.61 o 
 -14   0   2      192.74      201.26      5.29 o 
 -13   0   2      106.68      125.33      4.43 o 
 -12   0   2      200.02      208.94      4.97 o 
 -11   0   2       14.69       12.73      3.17 o 
 -10   0   2        1.02        2.35      2.83 o 
  -9   0   2      407.36      427.18      5.30 o 
  -8   0   2        7.48        8.77      2.35 o 
  -7   0   2      419.43      410.75      4.50 o 
  -6   0   2       22.83       20.22      2.11 o 
  -5   0   2      141.21      135.08      3.24 o 
  -4   0   2        1.58        2.31      0.82 o 
  -3   0   2      471.18      424.44      1.70 o 
  -2   0   2     5315.32     5146.67     28.71 o 
  -1   0   2     1194.52     1312.38      5.29 o 
   0   0   2     3337.76     3587.40     23.24 o 
   1   0   2     1201.33     1163.91      8.81 o 
   2   0   2    22078.56    20368.06     88.82 o 
   3   0   2     1339.61     1289.91     12.56 o 
   4   0   2       38.46       31.45      1.97 o 
   5   0   2      340.32      324.96      2.36 o 
   6   0   2       38.95       36.02      1.29 o 
   7   0   2      128.91      125.13      7.01 o 
   8   0   2       75.27       82.48      3.21 o 
   9   0   2      105.13      112.13      3.76 o 
  10   0   2       44.08       48.64      3.31 o 
  11   0   2        2.15        1.76      3.06 o 
  12   0   2        2.57        3.26      3.27 o 
  13   0   2        0.22       -3.09      3.09 o 
  14   0   2        4.49       -1.06      3.16 o 
  15   0   2        2.09       -0.27      3.15 o 
 -16   1   2        2.73       -2.27      2.27 o 
 -15   1   2       35.68       37.22      2.73 o 
 -14   1   2        4.60        9.59      2.37 o 
 -13   1   2       97.63      109.79      2.98 o 
 -12   1   2        2.09        6.18      2.22 o 
 -11   1   2        2.70        1.76      1.40 o 
 -10   1   2      160.92      156.23      4.56 o 
  -9   1   2       28.19       26.95      2.32 o 
  -8   1   2      415.04      393.82      7.55 o 
  -7   1   2       18.62       17.82      1.16 o 
  -6   1   2        7.41        7.31      0.70 o 
  -5   1   2       17.73       17.41      0.72 o 
  -4   1   2      240.54      221.28      1.27 o 
  -3   1   2      453.34      449.07      2.41 o 
  -2   1   2      143.71      151.03      1.46 o 
  -1   1   2      409.72      369.86      5.96 o 
   0   1   2       18.42       17.75      1.65 o 
   1   1   2    11804.96    11800.70     58.76 o 
   2   1   2       24.52       22.25      0.83 o 
   3   1   2     3375.85     3322.81     15.44 o 
   4   1   2        1.63        2.54      0.64 o 
   5   1   2       63.97       59.98      0.89 o 
   6   1   2       93.08       95.23      1.70 o 
   7   1   2      175.56      176.84      2.55 o 
   8   1   2      112.42      115.39      3.52 o 
   9   1   2       51.33       55.97      2.30 o 
  10   1   2       29.83       28.45      2.74 o 
  11   1   2        0.03        0.25      2.02 o 
  12   1   2       15.07        8.99      2.50 o 
  13   1   2        0.91       -1.08      2.21 o 
  14   1   2        1.12        5.55      5.09 o 
  15   1   2        6.51        5.57      7.63 o 
 -15   2   2        0.99       12.79      2.17 o 
 -14   2   2       27.26       33.22      2.46 o 
 -13   2   2        3.88        7.31      2.11 o 
 -12   2   2       44.96       43.92      4.55 o 
 -11   2   2       63.65       62.38      3.41 o 
 -10   2   2       12.97        9.36      2.09 o 
  -9   2   2        6.81        5.23      1.35 o 
  -8   2   2      130.92      128.16      1.90 o 
  -7   2   2       54.45       50.28      1.13 o 
  -6   2   2      145.23      141.74      1.39 o 
  -5   2   2      497.21      522.83      2.21 o 
  -4   2   2      255.09      268.00      3.03 o 
  -3   2   2     1926.44     1975.19      6.19 o 
  -2   2   2      115.22      110.25      2.09 o 
  -1   2   2      330.42      351.85      2.04 o 
   0   2   2      407.18      411.12      5.11 o 
   1   2   2       87.47       99.35      2.43 o 
   2   2   2      503.11      506.69      8.76 o 
   3   2   2        3.25        2.31      0.84 o 
   4   2   2      230.36      232.72      3.64 o 
   5   2   2       17.16       18.40      1.14 o 
   6   2   2      269.73      264.17      3.46 o 
   7   2   2       23.19       22.61      1.71 o 
   8   2   2       17.71       23.25      1.91 o 
   9   2   2        4.51        4.65      3.09 o 
  10   2   2        5.04        5.57      3.86 o 
  11   2   2       23.92       23.26      2.18 o 
  12   2   2        0.00        2.10      2.09 o 
  13   2   2       70.99       70.42      2.71 o 
  14   2   2        4.08       -1.22      2.11 o 
 -15   3   2        2.52       16.00      2.76 o 
 -14   3   2        7.11        4.19      4.88 o 
 -13   3   2       10.53        2.59      1.80 o 
 -12   3   2        0.43       -0.80      1.85 o 
 -11   3   2        0.38       -0.41      1.44 o 
 -10   3   2       14.13       17.31      1.57 o 
  -9   3   2       30.51       28.12      1.71 o 
  -8   3   2        2.22        0.95      1.22 o 
  -7   3   2       15.17        8.80      0.98 o 
  -6   3   2        0.45        1.43      0.90 o 
  -5   3   2        5.87        7.59      0.88 o 
  -4   3   2      339.99      373.95      4.62 o 
  -3   3   2       43.10       46.67      1.11 o 
  -2   3   2      742.19      790.79      6.15 o 
  -1   3   2      184.66      192.85      2.67 o 
   0   3   2       23.02       28.90      1.60 o 
   1   3   2        4.16        0.77      1.34 o 
   2   3   2       87.19       93.64      3.83 o 
   3   3   2       23.28       20.55      1.22 o 
   4   3   2        0.08        0.71      1.15 o 
   5   3   2        4.29        9.20      1.18 o 
   6   3   2        0.00       -0.38      1.26 o 
   7   3   2       67.32       62.94      2.84 o 
   8   3   2       26.16       20.46      2.55 o 
   9   3   2        3.91        7.07      2.61 o 
  10   3   2        0.88       -2.70      2.70 o 
  11   3   2        0.30        0.51      2.63 o 
  12   3   2       29.04       46.55      3.18 o 
  13   3   2        5.60        5.97      1.88 o 
 -12   4   2       22.39       17.31      3.27 o 
 -11   4   2        3.35       -2.16      3.04 o 
 -10   4   2       28.85       24.01      3.27 o 
  -9   4   2       64.20       65.81      3.66 o 
  -8   4   2        4.50        8.06      2.96 o 
  -7   4   2       24.60       23.20      3.70 o 
  -6   4   2        9.52        7.05      2.33 o 
  -5   4   2       40.19       48.93      2.21 o 
  -4   4   2       12.70       17.52      1.98 o 
  -3   4   2       15.73       14.77      2.00 o 
  -2   4   2       31.17       30.83      1.51 o 
  -1   4   2       16.67       13.69      1.74 o 
   0   4   2       10.08        7.53      1.96 o 
   1   4   2      169.92      175.07      2.94 o 
   2   4   2      124.01      131.28      2.77 o 
   3   4   2        1.86        1.52      1.25 o 
   4   4   2      163.57      149.49      2.15 o 
   5   4   2        0.05        0.77      1.34 o 
   6   4   2      305.45      305.49      3.61 o 
   7   4   2       61.11       62.95      3.20 o 
   8   4   2       36.94       33.85      2.07 o 
   9   4   2        0.62        2.86      1.73 o 
  10   4   2        9.33        2.07      3.21 o 
  11   4   2        3.64        3.73      1.89 o 
  12   4   2       19.57       32.65      8.80 o 
 -10   5   2        2.60       -1.56      3.34 o 
  -9   5   2       12.83        4.68      3.32 o 
  -7   5   2        0.66       -0.79      2.03 o 
  -6   5   2       39.95       40.14      2.52 o 
  -5   5   2        1.56        3.30      2.11 o 
  -4   5   2       47.10       44.29      2.54 o 
  -3   5   2        2.80        0.74      2.07 o 
  -2   5   2       38.27       34.96      1.78 o 
  -1   5   2       42.57       40.02      2.29 o 
   0   5   2       39.37       38.01      2.32 o 
   1   5   2        8.61        6.60      2.08 o 
   2   5   2       58.51       64.65      4.25 o 
   3   5   2       19.85       21.73      4.18 o 
   4   5   2       28.17       33.94      2.39 o 
   5   5   2        0.00       -0.19      1.89 o 
   6   5   2        3.74        4.75      3.01 o 
   7   5   2        7.78       13.20      3.23 o 
   8   5   2        6.65       10.38      3.20 o 
   9   5   2        0.06        4.09      3.58 o 
  10   5   2        8.03       13.73      3.64 o 
  -8   6   2        2.51       10.10      3.61 o 
  -7   6   2        2.40       -0.71      4.25 o 
  -6   6   2        0.07       -2.28      2.28 o 
  -5   6   2       10.13        6.68      3.22 o 
  -4   6   2        9.60        8.62      2.31 o 
  -3   6   2        6.36        7.36      2.39 o 
  -2   6   2       14.33       20.49      3.73 o 
  -1   6   2      125.17      135.17      5.14 o 
   0   6   2        2.33        3.18      4.87 o 
   1   6   2        1.74        2.78      2.99 o 
   2   6   2        0.00        4.11      2.36 o 
   3   6   2       19.71       25.93      2.55 o 
   4   6   2       15.68       15.12      2.45 o 
   5   6   2        0.11       -2.06      2.09 o 
   6   6   2       43.04       45.03      4.92 o 
   7   6   2        0.27        9.16      3.51 o 
  -1   7   2        0.17        3.08      3.69 o 
   0   7   2        0.82        5.06      3.44 o 
 -16   1   3        0.15        1.31      2.24 o 
 -15   1   3        0.00        0.89      3.26 o 
 -14   1   3       18.25       15.96      4.96 o 
 -13   1   3        0.93       -0.66      2.11 o 
 -12   1   3        0.05       -1.17      2.11 o 
 -11   1   3      145.00      141.23      5.12 o 
 -10   1   3       35.74       33.46      2.73 o 
  -9   1   3      708.64      727.63     16.52 o 
  -8   1   3      150.06      141.98      4.28 o 
  -7   1   3       29.73       26.95      0.90 o 
  -6   1   3       79.13       81.32      1.06 o 
  -5   1   3     1129.62     1084.64      5.12 o 
  -4   1   3      687.07      654.88      2.96 o 
  -3   1   3       64.83       59.53      0.87 o 
  -2   1   3      418.47      433.23      4.69 o 
  -1   1   3     1840.25     1848.49      6.36 o 
   0   1   3     1849.63     1811.71      6.30 o 
   1   1   3     5431.90     5397.16     23.27 o 
   2   1   3       89.07       74.29      1.03 o 
   3   1   3      573.00      534.98      5.76 o 
   4   1   3      372.04      403.78      1.83 o 
   5   1   3     1165.85     1234.82     14.41 o 
   6   1   3      161.85      156.90      2.40 o 
   7   1   3       52.82       53.16      1.99 o 
   8   1   3        4.64       10.78      3.97 o 
   9   1   3       13.37       11.02      1.99 o 
  10   1   3        0.18       -0.93      1.94 o 
  11   1   3        7.31        9.73      2.08 o 
  12   1   3       10.32        9.27      3.29 o 
  13   1   3        0.27       -2.13      2.13 o 
  14   1   3        3.55        1.51      4.06 o 
 -16   2   3        0.93        0.74      3.41 o 
 -15   2   3       10.66       10.84      3.06 o 
 -14   2   3        0.35        1.77      2.02 o 
 -13   2   3        5.34        6.48      2.11 o 
 -12   2   3       58.77       57.30      2.50 o 
 -11   2   3        0.01        1.28      1.45 o 
 -10   2   3      382.42      379.75      6.88 o 
  -9   2   3       28.83       24.60      1.51 o 
  -8   2   3      161.38      164.17      3.54 o 
  -7   2   3       56.54       56.77      1.86 o 
  -6   2   3       13.24       13.33      0.97 o 
  -5   2   3        0.59        0.27      0.82 o 
  -4   2   3      117.12      107.50      1.76 o 
  -3   2   3      430.11      412.71      3.53 o 
  -2   2   3      143.23      158.21      1.48 o 
  -1   2   3      185.91      221.12      3.27 o 
   0   2   3       87.56       89.84      2.43 o 
   1   2   3      116.29      109.42      2.58 o 
   2   2   3       24.53       26.27      3.15 o 
   3   2   3        1.63       -0.25      0.91 o 
   4   2   3     1458.78     1434.08      7.07 o 
   5   2   3        3.93        3.16      0.84 o 
   6   2   3      940.32      973.20     12.46 o 
   7   2   3       34.24       25.97      1.78 o 
   8   2   3        2.64        1.67      1.72 o 
   9   2   3       12.56       10.83      3.52 o 
  10   2   3        0.00       -0.74      1.94 o 
  11   2   3       19.98       24.11      2.90 o 
  12   2   3       17.75       25.09      2.27 o 
  13   2   3        0.00        4.13      2.05 o 
  14   2   3        0.01       -3.13      3.13 o 
 -15   3   3        1.65        1.73      2.02 o 
 -14   3   3        2.13        7.77      5.84 o 
 -13   3   3        1.27        3.88      2.54 o 
 -12   3   3       23.24       26.61      3.98 o 
 -11   3   3        0.03       -0.77      1.40 o 
 -10   3   3        3.36        0.79      1.40 o 
  -9   3   3       50.35       48.64      2.46 o 
  -8   3   3       12.51       11.44      1.86 o 
  -7   3   3       34.60       40.99      1.48 o 
  -6   3   3       17.22       16.40      1.52 o 
  -5   3   3        4.53        7.90      1.22 o 
  -4   3   3       19.50       21.64      1.33 o 
  -3   3   3      519.45      510.93      3.39 o 
  -2   3   3     1210.06     1296.67      4.72 o 
  -1   3   3       19.62       26.01      1.82 o 
   0   3   3      246.73      277.59      4.84 o 
   1   3   3       62.45       58.59      1.86 o 
   2   3   3       37.58       40.27      1.72 o 
   3   3   3      141.78      151.37      8.06 o 
   4   3   3       92.62       86.31      1.94 o 
   5   3   3       17.64       18.30      3.16 o 
   6   3   3       35.67       30.48      5.28 o 
   7   3   3       17.25       14.64      2.61 o 
   8   3   3      108.67      110.09      3.65 o 
   9   3   3      126.23      134.81      4.00 o 
  10   3   3       12.94       11.79      2.80 o 
  11   3   3        0.51       -2.63      2.63 o 
  12   3   3        4.58       12.08      2.53 o 
  13   3   3        0.23       13.67      2.51 o 
 -13   4   3       19.61       23.28      3.24 o 
 -12   4   3        1.00        4.00      2.89 o 
 -11   4   3        6.78       15.52      7.50 o 
 -10   4   3        1.25       -0.86      1.88 o 
  -9   4   3       15.74       14.98      4.42 o 
  -8   4   3       18.10       15.67      2.14 o 
  -7   4   3       24.10       20.88      1.54 o 
  -6   4   3       24.95       24.93      1.96 o 
  -5   4   3        6.94        3.68      1.38 o 
  -4   4   3        0.66       -0.37      1.26 o 
  -3   4   3       45.96       46.23      1.53 o 
  -2   4   3       25.28       36.50      1.81 o 
  -1   4   3       83.66       96.10      2.36 o 
   0   4   3      364.12      362.31      3.81 o 
   1   4   3       71.96       61.55      2.17 o 
   2   4   3      153.10      142.24      2.81 o 
   3   4   3      155.64      154.48      2.19 o 
   4   4   3       87.33       83.37      1.87 o 
   5   4   3       16.90       15.65      1.52 o 
   6   4   3        4.66        6.69      1.46 o 
   7   4   3       34.52       32.97      2.30 o 
   8   4   3        0.59       -1.22      3.06 o 
   9   4   3        5.20        7.43      1.89 o 
  10   4   3        8.48       15.84      3.25 o 
  11   4   3        0.05        8.86      3.64 o 
 -11   5   3        4.99       -1.58      3.35 o 
 -10   5   3        3.31        0.36      3.34 o 
  -9   5   3       19.44       24.35      3.64 o 
  -8   5   3       55.33       63.90      3.90 o 
  -7   5   3       14.74       13.92      2.29 o 
  -6   5   3       49.64       44.73      2.64 o 
  -5   5   3        0.12       -2.05      2.05 o 
  -4   5   3        7.29        6.06      2.05 o 
  -3   5   3        1.47        1.64      2.01 o 
  -2   5   3       15.36       10.04      3.20 o 
  -1   5   3        5.48        5.97      1.93 o 
   0   5   3        0.02       -1.62      1.90 o 
   1   5   3       47.14       46.43      2.46 o 
   2   5   3       77.65       74.86      2.73 o 
   3   5   3       96.12       95.89      2.86 o 
   4   5   3       35.90       32.03      2.29 o 
   5   5   3       25.81       29.74      3.37 o 
   6   5   3        0.01        4.70      3.96 o 
   7   5   3        2.09        0.70      2.98 o 
   8   5   3        5.90        1.89      3.24 o 
   9   5   3       16.15       12.98      3.49 o 
  -8   6   3        0.01       -3.47      3.47 o 
  -7   6   3        0.04        0.59      6.75 o 
  -6   6   3        7.00        3.80      2.25 o 
  -5   6   3        1.53        4.51      3.70 o 
  -4   6   3        0.01       -2.21      3.41 o 
  -3   6   3        1.03       -2.39      3.36 o 
  -2   6   3        9.88        6.34      3.56 o 
  -1   6   3        1.17       -1.19      3.44 o 
   0   6   3        6.65        0.93      4.28 o 
   1   6   3        1.36        0.73      3.71 o 
   2   6   3       14.91        4.46      2.16 o 
   3   6   3        0.32       -2.27      2.27 o 
   4   6   3       13.68       11.22      3.24 o 
   5   6   3        0.87        5.92      2.29 o 
   6   6   3        9.57       10.60      3.50 o 
 -16   0   4        8.41        2.15      3.02 o 
 -15   0   4        3.36       -0.98      3.22 o 
 -14   0   4        8.95        5.22      3.29 o 
 -13   0   4       58.32       59.61      3.83 o 
 -12   0   4      132.18      142.11      4.34 o 
 -11   0   4        0.86       -2.81      2.81 o 
 -10   0   4        8.38        5.69      2.78 o 
  -9   0   4      170.46      175.19      3.89 o 
  -8   0   4       23.79       25.97      1.41 o 
  -7   0   4     1132.47     1121.61     23.09 o 
  -6   0   4     2866.88     2893.65     11.36 o 
  -5   0   4     1529.23     1482.64      8.00 o 
  -4   0   4      506.10      528.51      5.84 o 
  -3   0   4      630.33      635.47      7.73 o 
  -2   0   4      188.54      197.76      3.89 o 
  -1   0   4      294.54      296.12      4.44 o 
   0   0   4       39.75       37.61      1.27 o 
   1   0   4     1428.37     1549.55      8.86 o 
   2   0   4        3.45        5.65      0.87 o 
   3   0   4      153.50      137.22      2.68 o 
   4   0   4      173.89      170.24      1.56 o 
   5   0   4       49.12       50.45      1.12 o 
   6   0   4        5.26        4.98      1.24 o 
   7   0   4      205.78      161.40     41.51 o 
   8   0   4       97.13       93.54      3.58 o 
   9   0   4      177.15      177.12      4.52 o 
  10   0   4       74.36       81.07      3.88 o 
  11   0   4       24.19       22.71      3.33 o 
  12   0   4        3.61       -0.10      2.84 o 
  14   0   4        2.94        3.76      3.35 o 
 -16   1   4        1.19        6.48      2.25 o 
 -15   1   4        1.46        9.16      2.32 o 
 -14   1   4       36.85       46.94      2.64 o 
 -13   1   4       99.00      106.38      2.98 o 
 -12   1   4       25.65       29.63      4.14 o 
 -11   1   4      105.61       95.61      2.75 o 
 -10   1   4       51.95       53.65      3.17 o 
  -9   1   4        0.25       -0.96      1.17 o 
  -8   1   4       63.55       67.14      1.95 o 
  -7   1   4      557.68      541.23      4.55 o 
  -6   1   4       85.27       92.13      1.50 o 
  -5   1   4      205.94      205.48      1.46 o 
  -4   1   4      317.16      309.73      6.06 o 
  -3   1   4        1.49        1.36      0.84 o 
  -2   1   4      431.21      449.04      2.02 o 
  -1   1   4      223.94      224.71      2.90 o 
   0   1   4     1176.59     1218.40      4.18 o 
   1   1   4       10.87       11.64      1.03 o 
   2   1   4      761.58      802.55      2.76 o 
   3   1   4     2087.58     2111.75     12.37 o 
   4   1   4      436.52      431.13      2.81 o 
   5   1   4      159.07      145.76      1.42 o 
   6   1   4       99.60       96.03      2.22 o 
   7   1   4       20.01       20.33      3.48 o 
   8   1   4        0.32        2.23      1.84 o 
   9   1   4       99.09      104.51      2.69 o 
  10   1   4       25.87       19.87      2.19 o 
  11   1   4        0.51        1.03      2.10 o 
  12   1   4        0.00        2.00      2.39 o 
  13   1   4        2.21       -1.07      3.08 o 
 -16   2   4        2.92        8.73     10.41 o 
 -15   2   4       15.98       13.48      4.27 o 
 -14   2   4       12.43        5.98      2.61 o 
 -13   2   4        0.37       -2.05      2.05 o 
 -12   2   4      118.41      106.18      3.49 o 
 -11   2   4        7.56        4.75      1.46 o 
 -10   2   4        7.04        8.37      1.45 o 
  -9   2   4       42.83       42.53      1.96 o 
  -8   2   4       39.79       31.10      1.12 o 
  -7   2   4      133.00      126.99      2.09 o 
  -6   2   4       93.19       84.15      1.25 o 
  -5   2   4       26.16       23.55      0.92 o 
  -4   2   4       29.29       20.54      2.01 o 
  -3   2   4      139.74      152.34      3.07 o 
  -2   2   4      442.23      408.16      4.27 o 
  -1   2   4      190.22      199.81      3.28 o 
   0   2   4      673.79      655.72      5.16 o 
   1   2   4     1194.70     1031.92    103.42 o 
   2   2   4      523.99      509.98      3.20 o 
   3   2   4       59.87       63.16      1.25 o 
   4   2   4     1444.37     1445.62      7.73 o 
   5   2   4       21.91       21.29      0.97 o 
   6   2   4      106.84      109.64      3.92 o 
   7   2   4       47.75       43.93      2.99 o 
   8   2   4        0.78       -1.82      2.07 o 
   9   2   4        2.43        1.17      2.12 o 
  10   2   4       11.49       10.15      3.70 o 
  11   2   4       38.83       39.21      2.40 o 
  12   2   4       19.53       29.36      2.22 o 
  13   2   4       14.23       27.95      2.33 o 
 -15   3   4        8.43       17.88      3.85 o 
 -14   3   4        0.00        4.00      3.23 o 
 -13   3   4       30.96       31.72      3.78 o 
 -12   3   4        3.80        6.26      1.96 o 
 -11   3   4       74.91       70.64      3.29 o 
 -10   3   4       25.79       26.11      5.83 o 
  -9   3   4       16.09       18.72      7.44 o 
  -8   3   4       28.75       28.70      1.53 o 
  -7   3   4        0.09        0.99      1.81 o 
  -6   3   4       17.03       18.23      2.34 o 
  -5   3   4        1.74       -0.47      1.28 o 
  -4   3   4        9.75        6.76      1.29 o 
  -3   3   4       10.06       12.61      1.05 o 
  -2   3   4       71.26       77.47      2.99 o 
  -1   3   4        7.10        9.53      2.37 o 
   0   3   4       64.27       74.52      2.35 o 
   1   3   4      131.12      141.96      3.50 o 
   2   3   4       31.53       30.23      2.47 o 
   3   3   4      205.10      203.21      3.88 o 
   4   3   4       23.06       21.72      2.38 o 
   5   3   4       92.65       83.49      5.26 o 
   6   3   4       12.18       12.21      2.80 o 
   7   3   4        1.11       -0.16      2.79 o 
   8   3   4        2.61        0.30      2.59 o 
   9   3   4       10.06        4.16      2.64 o 
  10   3   4        3.09        8.64      2.93 o 
  11   3   4        0.59       -2.55      2.55 o 
 -13   4   4        9.89       18.16      3.01 o 
 -12   4   4       33.87       26.09      5.48 o 
 -11   4   4        1.77        2.29      2.74 o 
 -10   4   4       49.29       51.61      5.51 o 
  -9   4   4       20.42       27.47      2.19 o 
  -8   4   4       47.97       43.61      3.35 o 
  -7   4   4        3.87        2.43      1.51 o 
  -6   4   4      127.81      124.35      3.42 o 
  -5   4   4        5.68        5.75      2.28 o 
  -4   4   4        4.02        6.03      1.85 o 
  -3   4   4       25.78       29.91      3.00 o 
  -2   4   4        3.61        4.25      1.48 o 
  -1   4   4       31.32       30.19      1.85 o 
   0   4   4       10.81       10.15      1.91 o 
   1   4   4      186.57      176.19      6.80 o 
   2   4   4      101.11      103.77      6.94 o 
   3   4   4       21.61       25.95      1.59 o 
   4   4   4        7.80       10.24      1.46 o 
   5   4   4       73.64       73.72      3.68 o 
   6   4   4       62.12       62.64      2.48 o 
   7   4   4        0.20       -0.08      1.86 o 
   8   4   4        2.87        2.77      1.88 o 
   9   4   4        1.65       -1.22      3.32 o 
  10   4   4        1.25       12.31      5.01 o 
  11   4   4       11.08        9.22      3.20 o 
 -11   5   4        6.73       15.56      3.60 o 
 -10   5   4        3.18        7.88      3.35 o 
  -9   5   4        1.04       -0.10      3.17 o 
  -8   5   4       17.85       15.96      2.33 o 
  -7   5   4        5.46        4.54      3.65 o 
  -6   5   4       30.34       40.21      6.80 o 
  -5   5   4       16.43       22.45      2.40 o 
  -4   5   4        8.64       14.92      3.12 o 
  -3   5   4        0.19        1.91      3.02 o 
  -2   5   4        3.28        2.20      3.11 o 
  -1   5   4        3.56        1.71      1.79 o 
   0   5   4      223.42      233.38      3.64 o 
   1   5   4       57.78       57.63      2.59 o 
   2   5   4      106.45      103.63      2.92 o 
   3   5   4        4.64       10.10      3.26 o 
   4   5   4        0.00        2.93      1.98 o 
   5   5   4        9.52        6.94      3.00 o 
   6   5   4        8.76        3.12      3.07 o 
   7   5   4        0.19       -3.16      3.16 o 
   8   5   4       11.37        7.52      3.40 o 
  -8   6   4        1.01        0.72      2.35 o 
  -7   6   4        3.52       12.09      2.35 o 
  -6   6   4        1.80        8.26      2.30 o 
  -5   6   4       18.43       21.28      3.57 o 
  -4   6   4        0.02        3.25      3.44 o 
  -3   6   4       57.13       66.05      4.30 o 
  -2   6   4       29.00       32.66      3.88 o 
  -1   6   4        0.39        2.28      3.36 o 
   0   6   4        8.22       10.55      3.57 o 
   1   6   4        1.65        1.82      4.62 o 
   2   6   4        2.86        4.93      3.14 o 
   3   6   4       29.00       36.62      2.57 o 
   4   6   4        0.46        6.72      2.23 o 
   5   6   4       12.60       14.41      2.92 o 
   6   6   4       15.58       15.29      3.63 o 
 -16   1   5        4.13        0.77      2.24 o 
 -15   1   5        0.21       -1.73      2.22 o 
 -14   1   5       51.27       55.38      2.61 o 
 -13   1   5        3.94        2.97      2.25 o 
 -12   1   5      123.90      126.54      4.47 o 
 -11   1   5       25.81       23.05      3.10 o 
 -10   1   5       65.59       59.52      2.35 o 
  -9   1   5      321.25      311.52     10.94 o 
  -8   1   5        0.82        1.46      0.89 o 
  -7   1   5      475.33      485.11      1.73 o 
  -6   1   5      493.66      492.21      5.05 o 
  -5   1   5        9.77        8.89      1.12 o 
  -4   1   5       56.18       64.02      1.31 o 
  -3   1   5      428.22      444.81      4.77 o 
  -2   1   5       79.95       73.67      3.65 o 
  -1   1   5       68.62       65.82      3.89 o 
   0   1   5      526.42      547.27      9.79 o 
   1   1   5      525.91      545.35      3.16 o 
   2   1   5      711.01      750.18      2.96 o 
   3   1   5       32.83       26.43      0.99 o 
   4   1   5      754.19      725.88      4.43 o 
   5   1   5       81.06       62.39      1.21 o 
   6   1   5       23.80       25.74      1.84 o 
   7   1   5      108.08      111.81      3.27 o 
   8   1   5        3.52        5.92      2.79 o 
   9   1   5       30.62       38.59      2.39 o 
  10   1   5        3.14        4.90      2.02 o 
  11   1   5        0.08       -2.01      2.01 o 
  12   1   5        2.87        8.12      5.75 o 
  13   1   5        3.39        4.34      3.80 o 
 -16   2   5        1.99        6.21      3.56 o 
 -15   2   5        5.45        6.85      2.11 o 
 -14   2   5        1.46        4.26      2.29 o 
 -13   2   5       17.49       24.05      3.83 o 
 -12   2   5        1.58        4.56      2.10 o 
 -11   2   5       22.39       26.41      3.13 o 
 -10   2   5       53.86       40.02      3.12 o 
  -9   2   5      221.78      207.99      4.87 o 
  -8   2   5      189.86      186.18      2.31 o 
  -7   2   5       31.16       24.95      1.43 o 
  -6   2   5        1.62        2.18      0.89 o 
  -5   2   5        0.73        0.92      0.96 o 
  -4   2   5      158.40      142.50      4.52 o 
  -3   2   5      280.04      293.76      1.85 o 
  -2   2   5      249.58      281.70      3.98 o 
  -1   2   5      754.85      804.01      6.07 o 
   0   2   5      220.96      171.25     40.69 o 
   1   2   5       45.67       36.84      1.05 o 
   2   2   5      298.04      286.04      2.23 o 
   3   2   5       62.64       54.42      1.46 o 
   4   2   5       26.46       30.04      1.25 o 
   5   2   5       35.07       37.86      2.59 o 
   6   2   5      284.71      268.11      3.49 o 
   7   2   5       13.60       14.05      1.84 o 
   8   2   5       46.44       40.53      2.13 o 
   9   2   5        8.65        7.62      5.15 o 
  10   2   5       31.34       36.97      3.29 o 
  11   2   5        4.50        0.04      2.62 o 
  12   2   5        0.13       -2.11      2.65 o 
 -15   3   5        1.80       -2.57      3.55 o 
 -14   3   5        1.80       -2.62      3.27 o 
 -13   3   5       16.34       19.69      3.44 o 
 -12   3   5       19.80       22.87      8.83 o 
 -11   3   5       76.13       70.72     11.21 o 
 -10   3   5        5.11        1.50      1.88 o 
  -9   3   5       57.03       50.32      2.31 o 
  -8   3   5       22.53       20.34      1.56 o 
  -7   3   5       11.17        9.00      1.39 o 
  -6   3   5       45.59       49.79      1.63 o 
  -5   3   5        4.73        7.07      1.34 o 
  -4   3   5      172.94      157.40     11.13 o 
  -3   3   5       23.33       28.55      1.89 o 
  -2   3   5       17.38       20.43      2.17 o 
  -1   3   5        0.55       -2.26      2.49 o 
   0   3   5      147.79      147.96      3.73 o 
   1   3   5      276.00      247.05      4.27 o 
   2   3   5       10.11       10.96      2.28 o 
   3   3   5       45.54       42.69      2.57 o 
   4   3   5      174.49      170.33      3.53 o 
   5   3   5      390.58      369.41     15.34 o 
   6   3   5       53.30       53.50      3.43 o 
   7   3   5      301.74      305.39      5.55 o 
   8   3   5       31.84       30.28      3.43 o 
   9   3   5        2.21       -2.71      2.71 o 
  10   3   5        0.36        4.23      2.66 o 
  11   3   5        0.00        0.10      2.69 o 
 -13   4   5       19.45       24.01      2.33 o 
 -12   4   5        2.40       10.04      2.14 o 
 -11   4   5      102.65      113.62     10.88 o 
 -10   4   5       12.00       14.23      2.07 o 
  -9   4   5        3.76        1.96      2.06 o 
  -8   4   5       15.33       12.75      1.58 o 
  -7   4   5       16.25       12.22      2.24 o 
  -6   4   5        2.22        5.33      1.80 o 
  -5   4   5        7.98        1.70      3.84 o 
  -3   4   5        1.21       -3.17      3.17 o 
  -2   4   5        0.00       -1.45      1.45 o 
  -1   4   5        5.30        5.90      1.64 o 
   0   4   5        0.00       -1.78      1.78 o 
   1   4   5      142.21      142.90      2.96 o 
   2   4   5       33.57       30.63      3.68 o 
   3   4   5      271.99      265.63      9.04 o 
   4   4   5       36.92       33.23      1.70 o 
   5   4   5      102.18       94.18      6.01 o 
   6   4   5       18.10       21.14      2.88 o 
   7   4   5        3.26        3.62      2.85 o 
   8   4   5        0.15       -2.85      2.85 o 
  10   4   5        0.09        8.23      2.43 o 
 -11   5   5        0.99       -3.36      3.36 o 
 -10   5   5       17.58       11.51      3.33 o 
  -9   5   5       15.23       11.71      3.09 o 
  -8   5   5       18.62       17.64      2.36 o 
  -7   5   5       31.86       30.38      7.05 o 
  -6   5   5       17.91       13.74      3.50 o 
  -5   5   5       24.58       15.87      3.37 o 
  -4   5   5        0.07        2.06      3.21 o 
  -3   5   5       57.70       62.91      3.79 o 
  -2   5   5       33.02       32.40      3.71 o 
  -1   5   5        1.17        4.67      3.24 o 
   0   5   5        3.04        3.63      3.18 o 
   1   5   5        1.11        0.78      2.04 o 
   2   5   5       12.62        9.61      2.03 o 
   3   5   5        9.79        1.40      2.00 o 
   4   5   5        0.05       -2.03      2.03 o 
   5   5   5        3.84        0.51      1.93 o 
   6   5   5        0.28       -0.72      3.10 o 
   7   5   5        0.01       -2.33      3.41 o 
   8   5   5        1.33       -1.11      3.61 o 
  -8   6   5        2.38        6.89      9.16 o 
  -7   6   5        8.60       -0.90      3.41 o 
  -6   6   5       19.99        5.36      3.42 o 
  -5   6   5        9.52       11.88      3.65 o 
  -4   6   5       32.19       36.76      3.96 o 
  -3   6   5        6.84       14.04      3.56 o 
  -2   6   5        0.20        3.62      3.52 o 
  -1   6   5        5.32        8.37      3.60 o 
   0   6   5        0.54        5.66      3.21 o 
   1   6   5        4.67       10.47      3.31 o 
   2   6   5        9.73       11.01      4.21 o 
   3   6   5        4.53        0.04      2.30 o 
   4   6   5        0.00       -0.43      3.17 o 
   5   6   5        0.30        1.92      3.46 o 
 -16   0   6        1.10       -1.27      2.99 o 
 -15   0   6        3.27        3.41      3.18 o 
 -14   0   6       37.50       37.64      3.68 o 
 -13   0   6      100.52      101.13      4.06 o 
 -12   0   6        8.40        5.93      3.00 o 
 -11   0   6       18.34       16.87      2.91 o 
 -10   0   6       79.42       65.66      3.44 o 
  -9   0   6      140.43      137.20      3.05 o 
  -8   0   6      209.67      207.00      2.48 o 
  -7   0   6       61.16       60.54      3.22 o 
  -6   0   6     2179.09     2231.64     27.79 o 
  -5   0   6      631.36      683.53      5.51 o 
  -4   0   6     5649.23     6090.05      6.91 o 
  -3   0   6      380.17      388.94      5.01 o 
  -2   0   6       83.83       91.77      2.40 o 
  -1   0   6      655.82      681.73      3.67 o 
   0   0   6     1188.22     1238.70     15.23 o 
   1   0   6      260.50      270.35      2.55 o 
   2   0   6       90.09       79.37      2.28 o 
   3   0   6        1.73        1.50      1.04 o 
   4   0   6       12.04        7.74      1.39 o 
   5   0   6       15.30       18.10      2.50 o 
   6   0   6       27.43       23.06      2.70 o 
   7   0   6        1.18       -2.58      2.58 o 
   8   0   6        8.25        9.92      2.79 o 
   9   0   6        4.69        5.29      2.94 o 
  10   0   6       60.76       51.60      3.68 o 
  11   0   6       12.91       15.45      3.06 o 
  12   0   6       21.25       27.15      3.21 o 
 -16   1   6        0.03       11.81      3.01 o 
 -15   1   6        4.72       12.51      3.11 o 
 -14   1   6       25.37       28.27      8.90 o 
 -13   1   6       34.42       36.47      2.45 o 
 -12   1   6       76.38       79.69      2.70 o 
 -11   1   6       45.86       43.51      2.35 o 
 -10   1   6        0.72        0.51      1.92 o 
  -9   1   6        0.01       -0.30      1.29 o 
  -8   1   6       33.13       30.93      1.07 o 
  -7   1   6      161.97      156.66      3.42 o 
  -6   1   6       56.02       65.83      1.60 o 
  -5   1   6      534.64      596.02      5.37 o 
  -4   1   6      224.13      250.15      2.91 o 
  -3   1   6       16.84       10.18      0.95 o 
  -2   1   6        0.00       -0.72      1.35 o 
  -1   1   6      224.46      211.99      5.64 o 
   0   1   6      113.68      123.01      2.03 o 
   1   1   6      152.76      164.77      1.85 o 
   2   1   6      230.69      229.78      1.95 o 
   3   1   6       81.67       79.06      2.77 o 
   4   1   6        8.94        8.98      1.20 o 
   5   1   6       67.01       65.89      2.10 o 
   6   1   6        2.24        3.90      1.77 o 
   7   1   6        4.97        3.78      1.88 o 
   8   1   6        3.06       -1.08      1.90 o 
   9   1   6        0.66        3.76      2.00 o 
  10   1   6        8.29       12.35      2.18 o 
  11   1   6       39.51       35.99      2.46 o 
  12   1   6       25.63       26.34      2.31 o 
 -16   2   6        1.72        9.75      2.27 o 
 -15   2   6        2.37        3.56      2.09 o 
 -14   2   6        0.46        1.23      2.03 o 
 -13   2   6       12.02        9.76      2.15 o 
 -12   2   6       23.35       19.79      3.18 o 
 -11   2   6       70.89       63.85      2.40 o 
 -10   2   6      555.08      511.93     13.01 o 
  -9   2   6      253.04      234.34      2.18 o 
  -8   2   6      180.35      164.60      3.57 o 
  -7   2   6        0.00        0.28      1.18 o 
  -6   2   6       46.45       39.40      3.14 o 
  -5   2   6       56.23       56.00      3.77 o 
  -4   2   6       26.61       26.59      1.85 o 
  -3   2   6       11.27       10.39      2.46 o 
  -2   2   6       95.97      133.63      3.33 o 
  -1   2   6       29.83       26.94      2.57 o 
   0   2   6       10.99        8.59      1.93 o 
   1   2   6      237.94      228.62     16.87 o 
   2   2   6       83.80       90.76      5.88 o 
   3   2   6      339.72      348.11      7.85 o 
   4   2   6      562.55      566.42      7.86 o 
   5   2   6       64.52       56.67      1.80 o 
   6   2   6      409.38      423.51     16.03 o 
   7   2   6      142.03      155.37      4.60 o 
   8   2   6       10.17        8.30      3.05 o 
   9   2   6       39.66       30.38      3.24 o 
  10   2   6       23.48       31.98      3.51 o 
  11   2   6        4.67        4.71      2.97 o 
 -15   3   6        0.18       26.25      3.67 o 
 -14   3   6        3.76       22.06      3.54 o 
 -13   3   6        2.48       15.70      3.39 o 
 -12   3   6        4.19        4.56      2.87 o 
 -11   3   6      146.53      141.78      8.66 o 
 -10   3   6       24.55       22.03      4.43 o 
  -9   3   6      199.75      198.01      5.82 o 
  -8   3   6      177.68      180.58      2.45 o 
  -7   3   6        4.06        4.40      1.46 o 
  -6   3   6        1.12        0.76      1.83 o 
  -5   3   6        2.45        3.38      1.84 o 
  -4   3   6       24.26       20.82      2.82 o 
  -3   3   6        0.01        0.89      2.73 o 
  -2   3   6       26.27       30.32      2.93 o 
  -1   3   6       54.23       52.55      3.18 o 
   0   3   6       12.63       13.52      2.67 o 
   1   3   6        1.23        0.07      2.52 o 
   2   3   6        6.31        5.71      2.38 o 
   3   3   6       18.99       17.35      2.50 o 
   4   3   6        3.32        1.25      1.83 o 
   5   3   6      282.43      282.12      9.62 o 
   6   3   6       61.30       65.92      3.86 o 
   7   3   6       97.26      108.77      4.31 o 
   8   3   6       29.36       23.13      3.58 o 
   9   3   6        6.76       -0.17      2.74 o 
  10   3   6        7.12        3.73      2.66 o 
  11   3   6        0.00        9.69      3.01 o 
 -13   4   6       14.39       31.64      3.79 o 
 -12   4   6        1.64       10.21      9.86 o 
 -11   4   6       30.31       23.73      4.08 o 
 -10   4   6        2.26       -0.79      1.90 o 
  -9   4   6       10.44        9.80      1.64 o 
  -8   4   6       33.99       31.26      3.38 o 
  -7   4   6       78.94       80.83      7.46 o 
  -6   4   6        1.18       -0.24      2.00 o 
  -5   4   6       11.43        9.03      2.97 o 
  -4   4   6        5.66        7.01      2.94 o 
  -3   4   6        0.17       -1.59      3.17 o 
  -2   4   6       45.22       44.87      3.56 o 
  -1   4   6       60.32       62.15      2.23 o 
   0   4   6       19.88       16.30      1.97 o 
   1   4   6      101.90       90.18      2.56 o 
   2   4   6       81.07       79.51      3.78 o 
   3   4   6      253.89      244.13      4.92 o 
   4   4   6       50.33       46.59      2.31 o 
   5   4   6       16.04       17.17      1.99 o 
   6   4   6       26.49       19.20      3.11 o 
   7   4   6        5.68       13.00      3.14 o 
   8   4   6        7.28        0.40      3.09 o 
   9   4   6        2.74       -2.35      2.35 o 
 -11   5   6        1.31        3.10      3.33 o 
 -10   5   6        5.40       10.40      3.14 o 
  -9   5   6        0.18        8.54      3.01 o 
  -8   5   6        0.00        3.51      3.17 o 
  -7   5   6        3.43        5.88      2.98 o 
  -6   5   6        8.92        8.82      3.26 o 
  -5   5   6       20.84       14.69      3.65 o 
  -4   5   6        0.85       -3.38      3.38 o 
  -3   5   6        8.97        1.11      3.53 o 
  -2   5   6       20.52       12.91      3.47 o 
  -1   5   6       33.23       22.75      3.52 o 
   0   5   6        2.45        1.83      1.86 o 
   1   5   6       15.92       14.77      3.25 o 
   2   5   6       11.48        5.41      2.77 o 
   3   5   6        2.41       -0.46      3.18 o 
   4   5   6        4.73        8.72      1.92 o 
   5   5   6        0.23        0.01      2.14 o 
   6   5   6        0.51        1.84      3.21 o 
   7   5   6        0.01        6.05      2.33 o 
  -8   6   6        3.31       12.27      3.53 o 
  -7   6   6        8.94       11.40      3.45 o 
  -6   6   6        4.95        5.62      3.47 o 
  -5   6   6        2.70       -2.75      3.47 o 
  -4   6   6        2.93       -1.43      3.54 o 
  -2   6   6        0.81       -3.61      3.61 o 
  -1   6   6        1.11       -3.42      3.42 o 
   1   6   6        2.62       -3.24      3.33 o 
   2   6   6        0.07       -2.11      2.11 o 
   3   6   6        2.92        6.93      2.13 o 
   4   6   6        2.89       10.38      2.17 o 
 -16   1   7        0.57        7.03      3.58 o 
 -15   1   7        0.98       -0.22      4.40 o 
 -14   1   7        0.31       -0.40      2.89 o 
 -13   1   7        1.30        2.23      2.46 o 
 -12   1   7       47.43       45.18      3.37 o 
 -11   1   7        0.70       -1.97      1.97 o 
 -10   1   7        0.85        3.59      1.94 o 
  -9   1   7        5.68        6.75      1.38 o 
  -8   1   7       35.07       35.92      1.95 o 
  -7   1   7       11.44       11.36      1.01 o 
  -6   1   7        1.04        0.98      0.76 o 
  -5   1   7      187.67      195.19      1.81 o 
  -4   1   7       31.94       25.57      1.05 o 
  -3   1   7      160.56      152.55      2.33 o 
  -2   1   7        0.41        0.98      1.10 o 
  -1   1   7       40.53       48.01      1.41 o 
   0   1   7       93.29      107.79      3.27 o 
   1   1   7      119.26      121.92      3.29 o 
   2   1   7      206.69      210.78      3.37 o 
   3   1   7        9.00        7.39      1.27 o 
   4   1   7       67.35       77.91      1.71 o 
   5   1   7        0.09       -1.68      1.69 o 
   6   1   7       45.96       40.75      4.64 o 
   7   1   7        4.50        6.29      1.93 o 
   8   1   7        9.18        8.72      2.04 o 
   9   1   7        0.29        0.47      1.95 o 
  10   1   7        1.86        6.11      2.14 o 
  11   1   7        8.78        5.26      2.12 o 
 -16   2   7        7.28        6.39      4.52 o 
 -15   2   7        3.29        2.74      4.76 o 
 -14   2   7        7.20        4.86      4.08 o 
 -13   2   7        1.72        4.32      3.76 o 
 -12   2   7        0.97        5.76      4.40 o 
 -11   2   7       21.77       20.97      4.82 o 
 -10   2   7        1.39       -0.49      1.86 o 
  -9   2   7       59.55       60.18      1.85 o 
  -8   2   7        2.95        1.25      1.44 o 
  -7   2   7       38.14       35.74      1.49 o 
  -6   2   7        0.28       -0.22      1.95 o 
  -5   2   7      180.09      182.42      3.66 o 
  -4   2   7       42.70       36.16      2.09 o 
  -3   2   7      258.59      276.31      4.58 o 
  -2   2   7        1.28        7.57      2.88 o 
  -1   2   7       35.35       37.83      2.90 o 
   0   2   7       25.52       23.30      2.95 o 
   1   2   7       17.22        8.75      2.76 o 
   2   2   7       18.90       18.18      2.61 o 
   3   2   7       72.40       74.51      3.06 o 
   4   2   7        6.19        1.27      1.92 o 
   5   2   7       28.89       25.19      3.53 o 
   6   2   7       38.15       34.69      3.54 o 
   7   2   7        3.53        9.53      3.37 o 
   8   2   7       87.66       76.75      4.11 o 
   9   2   7        0.00       -2.87      2.87 o 
  10   2   7        0.23        3.10      3.01 o 
  11   2   7        1.55        5.14      2.86 o 
 -15   3   7        0.38       -2.93      2.93 o 
 -14   3   7       13.86       18.43      3.28 o 
 -13   3   7        6.88        1.39      3.03 o 
 -12   3   7       14.39       20.73      3.39 o 
 -11   3   7       43.07       47.66      4.58 o 
 -10   3   7      139.65      135.20      8.36 o 
  -9   3   7      108.25      109.70      3.32 o 
  -8   3   7      424.25      414.79      8.34 o 
  -7   3   7      407.35      409.88      4.31 o 
  -6   3   7       55.53       61.24      2.94 o 
  -5   3   7      180.29      184.00      3.11 o 
  -4   3   7       16.43       19.85      2.92 o 
  -3   3   7       15.40       16.55      2.98 o 
  -2   3   7       43.37       42.01      3.36 o 
  -1   3   7        4.06        5.38      2.75 o 
   0   3   7       34.63       38.38      3.14 o 
   1   3   7       12.85       14.51      2.84 o 
   2   3   7        1.40        0.73      2.62 o 
   3   3   7       22.73       17.51      2.66 o 
   4   3   7      197.02      185.84      3.19 o 
   5   3   7        7.28       10.53      3.37 o 
   6   3   7      247.68      261.86      5.58 o 
   7   3   7      180.34      183.40      5.16 o 
   8   3   7       44.05       46.16      3.98 o 
   9   3   7       39.52       34.75      3.36 o 
  10   3   7        6.25       -2.54      2.54 o 
 -13   4   7        0.17        2.75      3.33 o 
 -12   4   7        0.32        3.59      2.08 o 
 -11   4   7        8.50        9.45      7.46 o 
 -10   4   7        0.97        6.04      2.03 o 
  -9   4   7       69.45       63.92      3.98 o 
  -8   4   7       78.99       85.66      3.03 o 
  -7   4   7        1.63        0.83      2.09 o 
  -6   4   7       90.65       91.13      4.31 o 
  -5   4   7       24.06       20.77      3.55 o 
  -4   4   7        1.03       -0.52      3.19 o 
  -3   4   7        0.32       -1.91      3.27 o 
  -2   4   7        7.01        3.22      3.33 o 
  -1   4   7       18.99       18.43      1.98 o 
   0   4   7        0.71        0.24      1.79 o 
   1   4   7       14.94       11.86      3.08 o 
   2   4   7        0.19       -2.81      2.81 o 
   3   4   7       23.80       20.53      2.90 o 
   4   4   7        0.84       -0.43      1.85 o 
   5   4   7       40.41       44.77      3.51 o 
   6   4   7        6.60        2.19      3.09 o 
   7   4   7       10.32       18.79      3.54 o 
   8   4   7       28.05       26.59      3.69 o 
  -9   5   7        3.59        0.26      2.85 o 
  -8   5   7        1.64       -2.02      2.02 o 
  -7   5   7        9.03        9.60      3.34 o 
  -6   5   7       24.73       26.61      3.75 o 
  -5   5   7        4.20        5.02      3.52 o 
  -4   5   7        6.75        7.46      3.60 o 
  -3   5   7       40.87       35.32      3.88 o 
  -2   5   7        0.34        4.08      3.40 o 
  -1   5   7       15.98       20.16      3.48 o 
   0   5   7        0.01        4.30      3.26 o 
   1   5   7        0.62       -1.06      3.66 o 
   2   5   7       42.90       39.34      3.81 o 
   3   5   7       15.08        9.48      1.71 o 
   4   5   7        3.05        4.58      2.37 o 
   5   5   7        0.56        3.13      3.09 o 
   6   5   7        1.43        3.99      6.88 o 
  -7   6   7        0.06        4.96      3.57 o 
  -6   6   7        4.35        2.39      3.53 o 
  -5   6   7        0.13        5.59      3.74 o 
  -4   6   7       24.51       26.26      3.94 o 
  -3   6   7        0.20        2.85      3.26 o 
  -2   6   7       15.39       18.45      3.46 o 
  -1   6   7        2.38        8.51      3.30 o 
   0   6   7        1.32        8.93      3.41 o 
   1   6   7       33.02       48.80      3.97 o 
   2   6   7        0.52        8.66      3.19 o 
 -16   0   8        9.48       16.83      3.61 o 
 -15   0   8        0.63        3.92      3.22 o 
 -14   0   8        6.52        9.36      3.35 o 
 -13   0   8       61.72       47.97      3.85 o 
 -12   0   8       84.10       69.61      3.81 o 
 -11   0   8      262.55      256.21      5.21 o 
 -10   0   8        1.39        5.96      2.63 o 
  -9   0   8       66.40       65.45      3.96 o 
  -8   0   8        3.47        4.74      1.64 o 
  -7   0   8        0.02        2.77      1.63 o 
  -6   0   8      334.24      338.60      3.34 o 
  -5   0   8      137.37      137.94      5.03 o 
  -4   0   8      172.31      187.95      3.08 o 
  -3   0   8       37.10       38.62      1.77 o 
  -2   0   8       16.84       17.65      2.74 o 
  -1   0   8       52.29       49.26      3.03 o 
   0   0   8      195.85      194.96      3.93 o 
   1   0   8      302.16      293.07      4.48 o 
   2   0   8       32.99       32.56      2.75 o 
   3   0   8      542.90      546.48     17.64 o 
   4   0   8      174.93      166.38      7.12 o 
   5   0   8      126.56      131.96      3.95 o 
   6   0   8        4.47        5.72      2.77 o 
   7   0   8       19.32       14.73      2.93 o 
   8   0   8        7.51        5.63      2.85 o 
   9   0   8        3.58        4.97      2.78 o 
  10   0   8        8.56        9.84      3.20 o 
  11   0   8        0.05       -2.79      2.79 o 
 -15   1   8        1.60       -2.20      2.20 o 
 -14   1   8        4.01        1.06      2.70 o 
 -13   1   8       16.29       12.97      2.29 o 
 -12   1   8       38.30       39.97      4.73 o 
 -11   1   8       38.38       36.26      3.07 o 
 -10   1   8       12.06       10.15      2.29 o 
  -9   1   8      154.71      148.38      3.44 o 
  -8   1   8       51.85       55.61      1.71 o 
  -7   1   8       53.78       53.44      2.60 o 
  -6   1   8       16.35       17.24      0.94 o 
  -5   1   8       11.35       13.17      0.90 o 
  -4   1   8       48.48       48.81      1.50 o 
  -3   1   8     1240.58     1329.04     14.44 o 
  -2   1   8      240.98      255.89      4.55 o 
  -1   1   8       94.40       96.93      3.57 o 
   0   1   8       18.01       18.56      2.83 o 
   1   1   8        7.13       10.23      2.73 o 
   2   1   8       79.71       90.84      3.07 o 
   3   1   8        1.65        1.13      1.85 o 
   4   1   8       53.25       55.45      1.70 o 
   5   1   8        0.04       -0.40      1.80 o 
   6   1   8        0.21        0.65      3.38 o 
   7   1   8       34.61       41.48      2.25 o 
   8   1   8        2.75        2.88      1.93 o 
   9   1   8        3.27       -1.39      1.98 o 
  10   1   8        7.06       14.90      4.31 o 
  11   1   8       15.88       15.47      3.79 o 
 -15   2   8        5.71       42.67      3.45 o 
 -14   2   8        1.85       12.10      3.05 o 
 -13   2   8        3.97        4.08      3.03 o 
 -12   2   8       22.06       17.47      3.21 o 
 -11   2   8       19.76       27.73      3.38 o 
 -10   2   8       17.35       15.09      3.57 o 
  -9   2   8      181.95      187.13      3.30 o 
  -8   2   8      577.16      554.28      5.27 o 
  -7   2   8      382.23      379.49      4.07 o 
  -6   2   8        5.80        5.10      2.18 o 
  -5   2   8      178.75      172.65      3.19 o 
  -4   2   8       89.84       93.70      3.95 o 
  -3   2   8        9.60        8.18      3.43 o 
  -2   2   8      273.23      294.31      5.32 o 
  -1   2   8       23.40       19.45      3.24 o 
   0   2   8       10.49        3.86      3.11 o 
   1   2   8       10.93        8.09      2.98 o 
   2   2   8        1.25       -1.55      2.62 o 
   3   2   8        0.65        2.52      2.52 o 
   4   2   8        9.12        8.54      2.23 o 
   5   2   8        1.57        3.35      3.16 o 
   6   2   8       11.65        6.49      3.15 o 
   7   2   8       91.98       99.02      4.44 o 
   8   2   8       71.11       77.38      4.33 o 
   9   2   8       84.02       85.51      4.05 o 
  10   2   8        7.18        7.64      3.14 o 
 -14   3   8        0.35       12.22      3.45 o 
 -13   3   8        0.99       13.89      3.45 o 
 -12   3   8       11.91       19.20      3.62 o 
 -11   3   8        0.94        1.74      3.29 o 
 -10   3   8        0.02       -0.92      3.17 o 
  -9   3   8      127.22      117.81      3.12 o 
  -8   3   8      195.80      190.61      3.58 o 
  -7   3   8       49.30       61.80      6.13 o 
  -6   3   8      260.53      262.46      8.93 o 
  -5   3   8       21.68       22.80      3.44 o 
  -4   3   8       13.64       17.59      3.18 o 
  -3   3   8        0.05        2.26      3.18 o 
  -2   3   8        7.73        7.80      3.17 o 
  -1   3   8       17.73       25.30      3.16 o 
   0   3   8       41.50       44.41      3.51 o 
   1   3   8        8.21       10.76      3.06 o 
   2   3   8       13.91       14.54      2.88 o 
   3   3   8        8.56       10.65      3.06 o 
   4   3   8       48.53       42.85      2.52 o 
   5   3   8        4.11        5.42      3.50 o 
   6   3   8        9.96        3.30      3.45 o 
   7   3   8      106.63      121.51      4.66 o 
   8   3   8       33.78       37.75      3.76 o 
   9   3   8        8.55       11.85      3.27 o 
 -12   4   8        0.23        2.24      3.12 o 
 -11   4   8       28.84       27.94      3.55 o 
 -10   4   8        2.75       -1.14      3.21 o 
  -9   4   8       29.21       30.64      2.37 o 
  -8   4   8        0.91       -2.09      2.20 o 
  -7   4   8        9.45        7.71      2.23 o 
  -6   4   8       26.77       35.49      3.57 o 
  -5   4   8       16.78       18.04      3.47 o 
  -4   4   8       22.97       21.99      3.62 o 
  -3   4   8       77.55       76.35      4.10 o 
  -2   4   8        6.15       11.57      3.32 o 
  -1   4   8       19.65       23.03      3.52 o 
   0   4   8       30.11       22.17      3.26 o 
   1   4   8        4.37        6.81      2.91 o 
   2   4   8       24.43       23.41      3.03 o 
   3   4   8       12.90        7.78      2.82 o 
   4   4   8        3.59        1.62      1.91 o 
   5   4   8        0.54        4.62      3.16 o 
   6   4   8       28.83       20.85      3.46 o 
   7   4   8        0.04       12.55      3.40 o 
   8   4   8       15.12       12.25      3.73 o 
 -10   5   8        0.00       -3.00      3.00 o 
  -9   5   8        1.52        1.26      2.08 o 
  -8   5   8        0.03        7.51      3.18 o 
  -7   5   8        7.62        7.00      3.48 o 
  -6   5   8        0.00       -3.30      3.30 o 
  -5   5   8       42.43       37.37      3.93 o 
  -4   5   8        0.04       -2.02      3.45 o 
  -3   5   8        5.44        1.83      3.46 o 
  -2   5   8        3.48       -1.16      3.33 o 
  -1   5   8        0.00       -2.12      3.20 o 
   0   5   8        8.08        3.15      3.10 o 
   1   5   8        0.13       -1.98      3.07 o 
   2   5   8        9.75       11.22      2.15 o 
   3   5   8        3.49        7.57      3.22 o 
   4   5   8        1.75       10.09      3.27 o 
   5   5   8        8.50        8.57      2.44 o 
  -6   6   8        1.59       -1.68      3.59 o 
  -5   6   8        1.46       -1.32      3.51 o 
  -4   6   8        3.10        0.29      3.53 o 
  -3   6   8        0.00       -2.22      3.54 o 
  -2   6   8       12.10       13.58      3.64 o 
  -1   6   8        1.79        1.11      3.42 o 
   0   6   8        3.54        6.79      3.39 o 
 -16   1   9        2.57       26.04     11.90 o 
 -15   1   9        0.23       18.36     12.56 o 
 -14   1   9        1.18       13.41     11.77 o 
 -13   1   9        0.93       -1.32      3.41 o 
 -12   1   9        0.68        1.23      2.03 o 
 -11   1   9       14.28       23.23      2.51 o 
 -10   1   9       34.97       29.75      1.74 o 
  -9   1   9        5.48        8.90      1.62 o 
  -8   1   9       58.29       57.13      1.89 o 
  -7   1   9       10.91        9.18      1.53 o 
  -6   1   9       29.42       28.34      1.69 o 
  -5   1   9      673.05      693.71      3.89 o 
  -4   1   9       44.95       59.10      3.77 o 
  -3   1   9      288.46      300.94      5.19 o 
  -2   1   9      114.74      128.65      4.24 o 
  -1   1   9        0.01        4.19      2.95 o 
   0   1   9       67.36       73.22      3.55 o 
   1   1   9      107.73      113.60      6.28 o 
   2   1   9       19.72       23.65      2.56 o 
   3   1   9       46.56       44.41      2.98 o 
   4   1   9       17.85       18.72      1.60 o 
   5   1   9        0.08        0.11      1.88 o 
   6   1   9        8.04        2.31      2.87 o 
   7   1   9        0.91        2.49      3.24 o 
   8   1   9        5.69        9.59      2.13 o 
   9   1   9        1.40       -3.06      3.06 o 
  10   1   9        1.14       10.49      2.12 o 
 -15   2   9        0.83       -2.61      3.23 o 
 -14   2   9        0.13       -2.15      2.99 o 
 -13   2   9        0.00        7.88      3.19 o 
 -12   2   9        3.31       10.88      3.23 o 
 -11   2   9        1.34        5.21      3.21 o 
 -10   2   9       24.74       20.25      2.29 o 
  -9   2   9       60.80       60.40      4.74 o 
  -8   2   9       37.98       32.03      3.16 o 
  -7   2   9      308.54      315.31      4.12 o 
  -6   2   9       41.87       40.64      5.16 o 
  -5   2   9       12.39       13.26      3.44 o 
  -4   2   9        1.13       -1.13      3.37 o 
  -3   2   9       49.93       42.14      4.01 o 
  -2   2   9       17.62       19.02      3.63 o 
  -1   2   9        0.63        0.97      3.18 o 
   0   2   9      191.88      189.03      4.57 o 
   1   2   9        0.02        2.32      2.97 o 
   2   2   9       17.24       17.40      3.14 o 
   3   2   9        0.00       -1.91      2.82 o 
   4   2   9        0.61       -1.47      2.05 o 
   5   2   9       31.62       34.65      3.70 o 
   6   2   9       10.37        5.92      3.48 o 
   7   2   9       38.24       46.45      3.86 o 
   8   2   9       23.99       20.04      3.62 o 
   9   2   9       11.45       13.84      3.30 o 
 -14   3   9        0.12        6.21      3.39 o 
 -13   3   9        2.96        5.53      3.41 o 
 -12   3   9        1.57        0.43      3.15 o 
 -11   3   9        0.37       -2.21      3.23 o 
 -10   3   9        7.29        5.57      2.18 o 
  -9   3   9       20.45       14.64      2.35 o 
  -8   3   9      168.51      172.82      5.69 o 
  -7   3   9        5.70        2.69      2.57 o 
  -6   3   9      355.23      369.23      6.53 o 
  -5   3   9      216.06      217.11      5.48 o 
  -4   3   9        0.80        1.31      3.77 o 
  -3   3   9        2.27       -0.47      3.50 o 
  -2   3   9        0.46       -0.75      3.47 o 
  -1   3   9        0.01       -2.88      3.69 o 
   0   3   9        0.63       -1.87      3.57 o 
   1   3   9       38.84       34.73      3.74 o 
   2   3   9       82.11       73.78      3.90 o 
   3   3   9        9.97        5.50      3.13 o 
   4   3   9       16.90        9.24      2.23 o 
   5   3   9       12.94       17.30      3.80 o 
   6   3   9        4.76        0.54      3.49 o 
   7   3   9        1.10       10.23      3.63 o 
   8   3   9        6.01        2.84      3.81 o 
 -12   4   9        0.47       -3.05      3.09 o 
 -10   4   9        1.82       -1.31      3.15 o 
  -9   4   9        0.06        3.97      3.68 o 
  -8   4   9        1.07        2.84      6.66 o 
  -7   4   9       39.75       36.85      3.67 o 
  -6   4   9      186.70      189.46      5.22 o 
  -5   4   9       13.89       17.71      3.59 o 
  -4   4   9      163.95      166.77      5.20 o 
  -3   4   9        4.31        4.67      3.57 o 
  -2   4   9       20.00       16.93      3.65 o 
  -1   4   9        4.71        1.85      3.23 o 
   0   4   9       23.19       15.11      3.41 o 
   1   4   9        0.01        2.84      3.13 o 
   2   4   9        5.53        6.24      2.96 o 
   3   4   9        1.33        5.65      7.01 o 
   4   4   9        1.61       -3.13      3.44 o 
   5   4   9        3.64        9.68      3.51 o 
 -10   5   9        0.88       -2.95      2.95 o 
  -9   5   9        3.90       -0.35      3.17 o 
  -7   5   9        1.23       -1.48      3.27 o 
  -6   5   9        4.83        3.79      3.51 o 
  -5   5   9       14.27       13.85      3.65 o 
  -4   5   9        0.01        3.97      3.50 o 
  -3   5   9        5.66        6.60      3.50 o 
  -2   5   9        1.41        1.00      3.18 o 
  -1   5   9        0.79        4.63      3.38 o 
   0   5   9        0.63        0.16      3.12 o 
   1   5   9        4.45        4.61      3.08 o 
   2   5   9       26.29       20.31      8.53 o 
   3   5   9        2.17       -0.24      3.99 o 
   4   5   9       30.86       37.43      4.87 o 
 -16   0  10        1.08       38.68      3.66 o 
 -15   0  10        0.41       31.25      3.10 o 
 -14   0  10        0.32        7.18      3.03 o 
 -13   0  10        0.72       -0.14      2.63 o 
 -12   0  10       13.13        9.70      2.82 o 
 -11   0  10       25.08       19.62      3.07 o 
 -10   0  10      178.69      138.50      8.52 o 
  -9   0  10       42.54       34.80      2.65 o 
  -8   0  10       17.54       17.64      2.03 o 
  -7   0  10       28.95       28.62      3.50 o 
  -6   0  10      200.43      200.05      3.19 o 
  -5   0  10        9.51        9.40      3.32 o 
  -4   0  10       57.34       59.04      3.70 o 
  -3   0  10        9.02        7.58      3.27 o 
  -2   0  10        0.06        2.65      3.18 o 
  -1   0  10       87.54       90.01      3.81 o 
   0   0  10       22.63       19.80      3.11 o 
   1   0  10      112.13      119.73      3.90 o 
   2   0  10       20.52       21.72      2.10 o 
   3   0  10        2.48        2.71      1.89 o 
   4   0  10       47.75       38.52      3.32 o 
   5   0  10      126.55      127.88      4.35 o 
   6   0  10       32.89       29.70      3.51 o 
   7   0  10       10.98        6.26      3.07 o 
   8   0  10        0.93       -2.73      2.73 o 
   9   0  10        0.01        7.03      2.82 o 
 -15   1  10        6.65       23.37     15.39 o 
 -14   1  10        3.34       28.00     14.25 o 
 -13   1  10        1.66       10.86      2.32 o 
 -12   1  10        0.51        2.94      7.61 o 
 -11   1  10       22.78       18.83      2.14 o 
 -10   1  10       86.76       79.55      4.70 o 
  -9   1  10       26.11       22.82      1.78 o 
  -8   1  10       29.98       34.04      3.32 o 
  -7   1  10      214.03      208.04      5.29 o 
  -6   1  10       45.96       43.25      2.62 o 
  -5   1  10       27.24       25.56      3.79 o 
  -4   1  10      422.56      440.16      6.36 o 
  -3   1  10       17.25       26.71      3.70 o 
  -2   1  10       41.76       46.86      3.97 o 
  -1   1  10      271.06      282.80      5.32 o 
   0   1  10        0.87        8.08      3.23 o 
   1   1  10        0.28        2.20      4.48 o 
   2   1  10       36.47       37.92      2.10 o 
   3   1  10        0.62       -0.62      1.70 o 
   4   1  10       83.62       87.33      2.65 o 
   5   1  10        6.40        4.44      2.04 o 
   6   1  10       14.98       15.04      2.97 o 
   7   1  10        8.77       13.92      3.61 o 
   8   1  10        3.34        0.27      3.31 o 
   9   1  10        4.65       -3.04      3.04 o 
 -15   2  10        0.16       12.33      3.64 o 
 -14   2  10        0.94       11.76      3.71 o 
 -13   2  10        4.05       14.79      3.44 o 
 -12   2  10        0.40       -0.61      3.10 o 
 -11   2  10       14.18        9.25      3.29 o 
 -10   2  10       13.91       16.94      2.36 o 
  -9   2  10        0.01       -1.34      3.60 o 
  -8   2  10       41.09       37.62      2.61 o 
  -7   2  10        0.51       -2.12      2.44 o 
  -6   2  10       44.99       44.38      4.18 o 
  -5   2  10      267.32      260.73      5.65 o 
  -4   2  10        3.89        2.31      3.95 o 
  -3   2  10      126.95      124.77      4.88 o 
  -2   2  10      356.09      361.58      6.33 o 
  -1   2  10       64.58       67.57      4.11 o 
   0   2  10       57.48       58.82      3.91 o 
   1   2  10        2.80        3.41      3.22 o 
   2   2  10        0.00       -1.28      3.03 o 
   3   2  10       10.84        6.67      2.26 o 
   4   2  10       36.58       30.03      3.58 o 
   5   2  10       48.21       45.27      3.99 o 
   6   2  10        1.34       -1.89      3.32 o 
   7   2  10       15.02       27.50      3.74 o 
   8   2  10        2.86        0.01      3.48 o 
 -14   3  10        5.20       -0.19      3.36 o 
 -12   3  10        0.23        5.26      3.23 o 
 -11   3  10        1.99        2.04      3.26 o 
 -10   3  10        8.10        7.68      6.51 o 
  -9   3  10        0.38        5.75      2.29 o 
  -8   3  10        0.28       -1.64      2.39 o 
  -7   3  10       29.54       23.15      4.05 o 
  -6   3  10       69.70       62.69      4.56 o 
  -5   3  10        1.17       -2.94      4.01 o 
  -4   3  10       26.47       18.21      4.26 o 
  -3   3  10        1.75       -3.87      3.87 o 
  -2   3  10       53.33       50.49      4.36 o 
  -1   3  10       36.76       30.12      3.93 o 
   0   3  10        4.26        0.39      3.51 o 
   1   3  10        3.20       -2.37      3.24 o 
   2   3  10        7.93        3.33      3.14 o 
   3   3  10        7.03       11.17      3.00 o 
   4   3  10        6.16        0.65      3.69 o 
   5   3  10        0.48        5.58      3.65 o 
   6   3  10        7.37       -1.61      3.56 o 
   7   3  10        3.28       15.30      3.88 o 
 -11   4  10        4.13       14.16      3.42 o 
 -10   4  10        0.71        6.17      3.13 o 
  -9   4  10        6.68        2.19      3.85 o 
  -8   4  10        0.43       -0.57      3.80 o 
  -7   4  10       51.79       48.86      4.45 o 
  -6   4  10       11.26       20.02      3.90 o 
  -5   4  10       12.24       28.74      3.92 o 
  -4   4  10       50.05       53.91      4.14 o 
  -3   4  10       25.65       33.15      3.90 o 
  -2   4  10       57.11       74.88      4.22 o 
  -1   4  10        1.31       16.38      3.54 o 
   0   4  10        0.61        6.72      3.42 o 
   1   4  10        7.93        1.34      3.38 o 
   2   4  10        0.09       -1.20      3.17 o 
   3   4  10        4.61       -1.38      2.38 o 
   4   4  10        8.43        5.73      3.49 o 
   5   4  10       14.09       21.62      3.83 o 
  -9   5  10        9.36       25.00      3.74 o 
  -8   5  10        0.00       10.24      3.45 o 
  -7   5  10        0.96        3.33      3.46 o 
  -6   5  10        2.26        2.10      3.47 o 
  -5   5  10        3.04        2.48      3.57 o 
  -4   5  10       11.40        5.93      3.53 o 
  -3   5  10       47.74       34.25      3.91 o 
  -2   5  10        9.50       -0.72      3.39 o 
  -1   5  10        2.25       -3.18      3.18 o 
   0   5  10        2.88        0.23      3.15 o 
   1   5  10        3.79        6.10      3.01 o 
   2   5  10        0.51        8.12      3.02 o 
 -15   1  11        0.89        7.14     11.50 o 
 -14   1  11        1.46       12.30      9.63 o 
 -13   1  11        1.02        8.76      2.03 o 
 -12   1  11        2.78        9.97      6.23 o 
 -11   1  11        0.30        1.06      2.66 o 
 -10   1  11        2.04       -0.28      1.61 o 
  -9   1  11        0.04       -0.52      2.10 o 
  -8   1  11      128.43      117.47      5.00 o 
  -7   1  11        4.06        1.56      1.87 o 
  -6   1  11      162.65      173.44      4.86 o 
  -5   1  11        2.93       10.63      3.77 o 
  -4   1  11        0.00        9.57      3.76 o 
  -3   1  11       11.81       18.03      3.78 o 
  -2   1  11      129.34      143.57      4.74 o 
  -1   1  11        8.56       19.01      3.61 o 
   0   1  11       50.27       54.32      3.77 o 
   1   1  11        4.31        9.53      3.18 o 
   2   1  11        1.51        0.20      2.97 o 
   3   1  11        8.13        4.33      2.19 o 
   4   1  11       10.60       13.21      3.36 o 
   5   1  11        4.96        1.03      3.30 o 
   6   1  11        7.97       14.76      3.62 o 
   7   1  11        3.78        3.82      3.51 o 
   8   1  11       60.05       66.42      4.31 o 
 -14   2  11        0.42       -3.21      3.21 o 
 -13   2  11        2.84       -0.15      3.04 o 
 -12   2  11        1.11        5.75      3.21 o 
 -11   2  11        0.28       -3.28      3.28 o 
 -10   2  11        0.04       -1.15      4.94 o 
  -9   2  11       15.72       15.51      2.48 o 
  -8   2  11       12.14       11.69      2.47 o 
  -7   2  11      301.42      297.83      6.16 o 
  -6   2  11       18.84       17.47      3.98 o 
  -5   2  11      245.91      253.30      5.86 o 
  -4   2  11        5.03        3.01      3.72 o 
  -3   2  11        2.12       -1.28      3.84 o 
  -2   2  11       74.89       78.42      4.47 o 
  -1   2  11        3.32        3.83      3.62 o 
   0   2  11        3.23        3.93      3.42 o 
   1   2  11        6.03        5.43      3.31 o 
   2   2  11       32.97       29.05      3.57 o 
   3   2  11        7.09        7.83      3.92 o 
   4   2  11        3.42        6.25      3.46 o 
   5   2  11        0.36        1.64      3.56 o 
   6   2  11        9.89        5.98      3.78 o 
   7   2  11       26.82       34.33      4.34 o 
 -13   3  11        1.07        2.77      3.45 o 
 -12   3  11        0.29       -3.46      3.46 o 
 -11   3  11        5.01       -3.48      3.48 o 
 -10   3  11       23.72       29.14      3.99 o 
  -9   3  11        0.19       -0.89      2.48 o 
  -8   3  11       35.86       41.53      4.05 o 
  -7   3  11        4.43        7.70      3.68 o 
  -6   3  11       21.42       19.06      4.07 o 
  -5   3  11       50.19       50.54      4.54 o 
  -4   3  11        5.82        6.10      3.82 o 
  -3   3  11       63.73       60.46      4.34 o 
  -2   3  11        0.01       -0.36      3.84 o 
  -1   3  11       15.31       16.46      3.76 o 
   0   3  11        8.80       10.75      3.45 o 
   1   3  11      124.06      115.95      4.52 o 
   2   3  11        1.57        4.22      3.24 o 
   3   3  11       39.58       30.68      3.39 o 
   4   3  11        3.25       -0.25      3.71 o 
   5   3  11        2.21        8.76      3.87 o 
   6   3  11        0.09       -3.98      3.98 o 
 -11   4  11       11.34       13.46      3.64 o 
 -10   4  11        6.90        2.82      2.48 o 
  -9   4  11        0.44       -3.83      3.83 o 
  -8   4  11        6.54       -1.63      3.75 o 
  -7   4  11        4.55        0.60      3.92 o 
  -6   4  11        0.12        0.07      4.09 o 
  -5   4  11       23.60       23.85      4.24 o 
  -4   4  11       60.53       48.07      4.58 o 
  -3   4  11       45.64       50.72      4.50 o 
  -2   4  11       30.02       24.55      4.10 o 
  -1   4  11       15.49        5.98      3.86 o 
   1   4  11        2.30       -3.46      3.46 o 
   2   4  11        1.68       -3.30      3.30 o 
   3   4  11        3.14       -3.00      3.00 o 
   4   4  11        0.72        3.71      3.90 o 
  -7   5  11        0.28        2.04      4.08 o 
  -6   5  11        2.41       16.01      4.11 o 
  -5   5  11        7.60       17.93      3.90 o 
  -4   5  11       20.82       34.11      4.16 o 
  -3   5  11       28.76       41.88      4.16 o 
  -2   5  11        3.13       16.35      3.64 o 
  -1   5  11        0.14       10.04      3.70 o 
   0   5  11        0.84        5.25      3.79 o 
 -15   0  12       15.16       44.35      3.55 o 
 -14   0  12        0.87       12.11      3.04 o 
 -13   0  12        2.42       -0.40      2.75 o 
 -12   0  12        1.40       -2.20      2.82 o 
 -11   0  12        2.76        2.18      5.76 o 
 -10   0  12        0.25        0.14      2.15 o 
  -9   0  12        1.71       -0.87      2.13 o 
  -8   0  12      104.25       83.34      4.37 o 
  -7   0  12       82.38       76.73      4.19 o 
  -6   0  12       63.86       59.25      4.04 o 
  -5   0  12      143.13      141.34      4.96 o 
  -4   0  12      360.27      350.20      6.21 o 
  -3   0  12      406.34      410.09      6.66 o 
  -2   0  12        0.00        0.43      3.56 o 
  -1   0  12      138.21      133.30      4.72 o 
   0   0  12       35.58       30.81      3.74 o 
   1   0  12       11.83       11.38      3.36 o 
   2   0  12       14.87       11.99      2.29 o 
   3   0  12        1.20        4.32      3.03 o 
   4   0  12        0.21       -3.10      3.10 o 
   5   0  12       19.55       26.34      3.55 o 
   6   0  12        0.43        1.05      3.19 o 
   7   0  12        3.82       -1.48      2.96 o 
 -14   1  12        0.60       -3.02      3.17 o 
 -13   1  12        0.08       -3.16      3.16 o 
 -12   1  12        3.17       14.00      3.13 o 
 -11   1  12        3.80        3.80      4.21 o 
 -10   1  12        0.29       -1.44      3.09 o 
  -9   1  12       46.02       37.97      2.52 o 
  -8   1  12        5.01        3.08      3.77 o 
  -7   1  12       39.88       49.91      4.10 o 
  -6   1  12        0.07        7.03      3.78 o 
  -5   1  12       56.30       55.38      4.45 o 
  -4   1  12       81.72       89.76      4.87 o 
  -3   1  12        3.62        9.28      4.21 o 
  -2   1  12      187.52      195.60      5.31 o 
  -1   1  12        1.19       -0.95      3.71 o 
   0   1  12        3.15        5.10      3.55 o 
   1   1  12        9.84        7.86      3.19 o 
   2   1  12       11.96        7.90      3.30 o 
   3   1  12        5.22        1.86      3.36 o 
   4   1  12        5.08        9.87      3.43 o 
   6   1  12        0.87        6.96      3.74 o 
 -14   2  12       31.98       52.54      4.02 o 
 -13   2  12        0.79        7.86      3.34 o 
 -11   2  12        0.94        1.48      8.39 o 
 -10   2  12        0.12        3.05      2.37 o 
  -9   2  12        0.09       -0.95      2.39 o 
  -8   2  12        2.06        4.30      3.88 o 
  -7   2  12       17.86       21.09      4.24 o 
  -6   2  12       18.66       18.12      4.17 o 
  -5   2  12       29.77       30.97      4.28 o 
  -4   2  12        0.40        3.94      3.93 o 
  -3   2  12       59.42       61.70      4.47 o 
  -2   2  12        0.04        2.10      3.92 o 
  -1   2  12        6.20        5.41      3.74 o 
   0   2  12       96.44       98.69      4.50 o 
   1   2  12        1.92        2.08      3.51 o 
   2   2  12       19.85       22.96      3.38 o 
   3   2  12       18.51       12.62      3.90 o 
   4   2  12        3.06        5.88      3.63 o 
   5   2  12        8.68        5.01      3.56 o 
   6   2  12        5.80        5.70      3.69 o 
 -12   3  12        4.27        8.01      3.25 o 
 -11   3  12        0.86        7.66      3.48 o 
 -10   3  12        0.05       -2.35      2.35 o 
  -9   3  12        0.39       -3.58      3.58 o 
  -8   3  12        5.98        7.66      3.89 o 
  -7   3  12        0.99        2.94      3.86 o 
  -6   3  12        3.53        9.25      4.11 o 
  -5   3  12        4.84        5.25      4.08 o 
  -4   3  12        0.97        4.41      3.85 o 
  -3   3  12       13.00       14.09      3.99 o 
  -2   3  12        0.76        3.71      3.70 o 
  -1   3  12        1.28        1.70      3.58 o 
   0   3  12        1.31        1.88      3.48 o 
   1   3  12       65.30       54.66      3.94 o 
   2   3  12        0.54       -3.14      3.14 o 
   4   3  12        6.49        8.71      3.66 o 
 -10   4  12        0.12        8.99      3.87 o 
  -9   4  12        1.61        8.24      4.09 o 
  -8   4  12       26.51       29.52      4.33 o 
  -7   4  12       43.25       43.90      4.71 o 
  -6   4  12        3.67       -2.81      4.01 o 
  -5   4  12       36.84       25.46      4.50 o 
  -4   4  12        0.00       -2.80      4.04 o 
  -3   4  12        0.12       -1.09      3.89 o 
  -2   4  12       47.79       36.07      4.22 o 
  -1   4  12        9.15        3.11      3.76 o 
   0   4  12        0.90        0.26      3.29 o 
   1   4  12        7.09        9.30      3.19 o 
   2   4  12        5.79       12.95      3.51 o 
 -14   1  13        0.01       10.22      3.22 o 
 -13   1  13        0.00       -0.20      3.13 o 
 -11   1  13        0.05        2.95      4.21 o 
 -10   1  13        1.70        3.41      2.24 o 
  -9   1  13        5.62        1.61      2.65 o 
  -8   1  13        7.72        8.34      3.72 o 
  -7   1  13        2.75        2.81      3.68 o 
  -6   1  13      115.83      116.88      4.82 o 
  -5   1  13       70.51       72.19      4.52 o 
  -4   1  13      303.14      294.62      6.39 o 
  -3   1  13        0.11        5.75      4.03 o 
  -2   1  13       36.57       37.49      4.34 o 
  -1   1  13        5.12        1.09      3.71 o 
   0   1  13        0.44       -2.48      3.52 o 
   1   1  13        2.94        2.09      3.57 o 
   2   1  13       11.32       14.23      2.45 o 
   3   1  13        7.40        8.16      3.76 o 
   4   1  13        0.00        2.40      3.45 o 
   5   1  13        4.91       -2.94      3.68 o 
 -11   2  13        0.22        5.73      2.43 o 
 -10   2  13        1.28        7.47      3.86 o 
  -9   2  13        7.14       16.49      3.76 o 
  -8   2  13        0.34        7.57      3.89 o 
  -7   2  13        0.00        3.66      3.94 o 
  -6   2  13       30.41       37.40      4.48 o 
  -5   2  13       47.70       49.39      4.47 o 
  -4   2  13        9.97       15.84      3.99 o 
  -3   2  13        3.54        9.38      4.03 o 
  -2   2  13        4.49       12.07      3.82 o 
  -1   2  13       22.05       24.64      4.06 o 
   0   2  13        0.18        3.52      3.66 o 
   1   2  13        0.81        2.13      3.55 o 
   2   2  13        9.47       15.71      3.77 o 
   4   2  13       19.35       26.90      4.21 o 
 -11   3  13        7.49       17.46      8.91 o 
 -10   3  13        1.76        4.46      3.74 o 
  -9   3  13        0.20        0.89      3.68 o 
  -8   3  13        0.13       -2.15      3.91 o 
  -7   3  13        1.66        4.04      4.06 o 
  -6   3  13        0.95       -3.51      4.06 o 
  -5   3  13        0.63       -1.44      3.91 o 
  -4   3  13        0.18       -3.89      3.89 o 
  -3   3  13        7.18        1.64      3.89 o 
  -2   3  13        0.02       -3.77      3.77 o 
  -1   3  13        0.52       -3.34      3.82 o 
   0   3  13        8.78        5.13      3.53 o 
   1   3  13        3.61        2.32      3.45 o 
   2   3  13        8.03       14.42      3.36 o 
   3   3  13       16.54        1.08      3.86 o 
  -8   4  13       11.84       18.00      4.63 o 
  -7   4  13        3.69        9.15      4.25 o 
  -6   4  13        1.57        4.09      4.08 o 
  -5   4  13        3.59        6.78      4.15 o 
  -4   4  13        1.34        8.38      4.05 o 
  -3   4  13        4.27       14.85      4.13 o 
  -2   4  13       10.27       17.57      4.13 o 
  -1   4  13        6.42       16.02      4.02 o 
 -11   0  14        6.39        5.67      7.28 o 
 -10   0  14        1.45        0.16      2.06 o 
  -9   0  14        0.87        2.51      3.61 o 
  -8   0  14        4.07        0.79      3.71 o 
  -7   0  14        0.27        0.86      3.70 o 
  -6   0  14       35.71       32.95      4.26 o 
  -5   0  14        8.79       10.38      4.01 o 
  -4   0  14        2.66        4.86      4.12 o 
  -3   0  14      209.32      195.63      5.85 o 
  -2   0  14        0.01        5.69      3.95 o 
  -1   0  14      576.39      566.83      8.12 o 
   0   0  14       13.28       17.39      3.95 o 
   1   0  14       58.56       50.77      5.66 o 
   2   0  14        0.35        6.80      3.54 o 
   3   0  14        5.67        6.73      3.45 o 
 -12   1  14        3.33       11.48      3.06 o 
 -11   1  14        1.50        0.20      5.47 o 
 -10   1  14        1.59        3.06      4.40 o 
  -9   1  14        0.78        8.93      3.88 o 
  -8   1  14        4.64        3.96      3.94 o 
  -7   1  14        0.26       -0.56      3.71 o 
  -6   1  14        4.57        4.92      3.97 o 
  -5   1  14        0.57        1.78      3.82 o 
  -4   1  14        0.02       -0.44      3.88 o 
  -3   1  14       47.66       47.03      4.65 o 
  -2   1  14      101.24       95.37      4.93 o 
  -1   1  14        0.34       -0.90      3.72 o 
   0   1  14       71.23       60.56      4.36 o 
   1   1  14        2.59        6.45      3.54 o 
   2   1  14        3.78        1.89      5.25 o 
   3   1  14        7.66       22.48      3.86 o 
 -12   2  14       10.36        8.20      3.51 o 
 -11   2  14        7.68        7.21      3.97 o 
 -10   2  14        0.09        9.01      4.16 o 
  -9   2  14        5.42       10.29      4.22 o 
  -8   2  14        0.13        6.03      4.20 o 
  -7   2  14        5.67        9.92      4.07 o 
  -6   2  14       12.95       21.81      4.26 o 
  -5   2  14        0.00        3.85      4.02 o 
  -4   2  14        2.20        8.73      4.12 o 
  -3   2  14       10.11       15.87      4.25 o 
  -2   2  14        2.17       10.29      4.06 o 
  -1   2  14        0.50        5.19      4.20 o 
   0   2  14        5.58       11.77      4.17 o 
   1   2  14        0.43        8.53      3.79 o 
   2   2  14        9.25        4.80      2.85 o 
 -10   3  14        4.09       16.36      4.10 o 
  -9   3  14        0.11       12.24      4.16 o 
  -8   3  14        1.99        3.50      4.21 o 
  -7   3  14       14.25       15.47      4.42 o 
  -6   3  14       20.83       20.65      4.45 o 
  -5   3  14       16.70       19.31      4.45 o 
  -4   3  14        0.01       -0.03      4.01 o 
  -3   3  14        0.02        2.33      3.98 o 
  -2   3  14       10.64       12.30      4.06 o 
  -1   3  14       11.61       18.88      3.86 o 
   0   3  14        0.30       16.58      3.51 o 
 -11   1  15        0.55        1.70      3.83 o 
 -10   1  15        0.02        2.51      3.94 o 
  -9   1  15        0.18        4.37      4.04 o 
  -8   1  15        0.00        4.43      4.13 o 
  -7   1  15        2.86        9.82      4.13 o 
  -6   1  15        3.57        5.30      4.12 o 
  -5   1  15       10.82       13.10      4.25 o 
  -4   1  15        0.93        3.65      4.19 o 
  -3   1  15       32.96       36.62      4.46 o 
  -2   1  15       13.14       14.34      4.23 o 
  -1   1  15        0.06        8.07      4.01 o 
   0   1  15        9.45       10.42      4.00 o 
   1   1  15        0.68       -1.98      3.70 o 
 -10   2  15        2.79       -1.26      4.08 o 
  -9   2  15        0.19        2.89      4.25 o 
  -8   2  15        1.69        8.72      4.19 o 
  -7   2  15        0.65       11.59      4.39 o 
  -6   2  15        0.10       11.67      4.34 o 
  -5   2  15        1.80       16.26      4.38 o 
  -4   2  15        3.90       16.06      4.50 o 
  -3   2  15        5.17       15.48      4.33 o 
  -2   2  15        0.17        8.67      4.20 o 
  -1   2  15        3.11        5.47      4.24 o 
   0   2  15       13.33        9.20      4.12 o 
  -6   3  15        1.63       11.65      4.36 o 
  -5   3  15       12.62       17.95      4.55 o 
  -4   3  15        0.23       12.91      4.44 o 
  -9   0  16        0.47       -4.14      4.14 o 
  -8   0  16        0.52       -1.47      4.23 o 
  -7   0  16        0.80       -1.55      4.24 o 
  -6   0  16        7.67        8.52      4.23 o 
  -5   0  16       19.54       16.34      4.44 o 
  -4   0  16        5.66        1.46      4.21 o 
  -3   0  16       12.58        8.05      4.31 o 
  -2   0  16        2.05       -4.11      4.11 o 
  -1   0  16       45.01       22.54      4.42 o 
  -9   1  16        0.69       -0.93      4.15 o 
  -8   1  16       14.00       16.49      4.49 o 
  -7   1  16        0.59       13.96      4.42 o 
  -6   1  16        0.40        3.13      4.27 o 
  -5   1  16        0.24        0.85      4.27 o 
  -4   1  16        0.38        4.90      4.17 o 
  -3   1  16        0.04        2.39      4.17 o 
  -2   1  16        9.88       11.50      4.23 o 
  -6   2  16        8.00        3.86      4.51 o 
  -5   2  16        2.50        4.52      4.62 o 
                                                 
